# Supplementary material for: Bis(di-2-pyridyl­methane­diol-κ3 N,O,N′)nickel(II) dibenzoate
Source: Acta Crystallogr Sect E Struct Rep Online. 2010 Sep 18;66(Pt 10):m1281–2. doi: 10.1107/S160053681003669X (PMC2983329; doi:10.1107/S160053681003669X)
Supplement: Supplementary file 1 [file e-66-m1281-sup1.cif]

##############################################################################
###                                                                        ###
###        Electronic paper (Acta Crystallographica Section E)             ###
###                                                                        ###
##############################################################################
#                                                                            #
# This CIF contains the data in a paper accepted for publication in Acta     #
# Crystallographica Section E. It conforms to the requirements of Notes      #
# for Authors for Section E, and has been peer reviewed under the auspices   #
# of the IUCr Commission on Journals.                                        #
#                                                                            #
# Full details of the Crystallographic Information File format               #
# are given in the paper "The Crystallographic Information File (CIF):       #
# a New Standard Archive File for Crystallography" by S. R. Hall, F. H.      #
# Allen and I. D. Brown [Acta Cryst. (1991), A47, 655-685].                  #
#                                                                            #
# The current version of the core CIF dictionary is obtainable from          #
# ftp://ftp.iucr.org/pub/cif_core.dic. The current version number is 2.4.    #
#                                                                            #
# Software is freely available for graphical display of the structure(s) in  #
# this CIF.  For information consult the CIF home page http://www.iucr.org/  #
# cif/home.html                                                              #
#                                                                            #
# This file may be used for bona fide research purposes within the           #
# scientific community so long as proper attribution is given to the journal # 
# article from which it was obtained.                                        #
#                                                                            #
##############################################################################
                                             
data_I
_audit_creation_method     SHELXTL
_chemical_name_systematic
;
Bis(di-2-pyridylmethanediol-\k^3^<i>N</i>,<i>O</i>,<i>N</i>')nickel(II)
dibenzoate
;
_chemical_name_common     ?
_chemical_formula_moiety     'C22 H20 N4 Ni O4 2+, 2(C7 H5 O2 -)'
_chemical_formula_sum     'C36 H30 N4 Ni O8'
_chemical_formula_iupac     '[Ni (C11 H10 N2 O2)2] (C7 H5 O2)2'
_chemical_formula_weight     705.35
_chemical_melting_point     ?
_symmetry_cell_setting     monoclinic
_symmetry_space_group_name_H-M     'C 2/c'
_symmetry_space_group_name_Hall     '-C 2yc'
loop_
    _symmetry_equiv_pos_as_xyz
    'x, y, z'
    '-x, y, -z+1/2'
    'x+1/2, y+1/2, z'
    '-x+1/2, y+1/2, -z+1/2'
    '-x, -y, -z'
    'x, -y, z-1/2'
    '-x+1/2, -y+1/2, -z'
    'x+1/2, -y+1/2, z-1/2'
_cell_length_a     24.065(8)
_cell_length_b     8.681(3)
_cell_length_c     17.718(6)
_cell_angle_alpha     90.00
_cell_angle_beta     123.526(5)
_cell_angle_gamma     90.00
_cell_volume     3085.7(17)
_cell_formula_units_Z     4
_cell_measurement_reflns_used     526
_cell_measurement_theta_min     2.56
_cell_measurement_theta_max     18.75
_cell_measurement_temperature     173(2)
_exptl_crystal_description     'block'
_exptl_crystal_colour     'colourless'
_exptl_crystal_size_max     0.08
_exptl_crystal_size_mid     0.05
_exptl_crystal_size_min     0.05
_exptl_crystal_density_diffrn     1.518
_exptl_crystal_density_meas     ?
_exptl_crystal_density_method     'not measured'
_exptl_crystal_F_000     1464
_exptl_absorpt_coefficient_mu     0.692
_exptl_absorpt_correction_type     multi-scan
_exptl_absorpt_process_details     '(SADABS; Bruker, 1997)'
_exptl_absorpt_correction_T_min     0.959
_exptl_absorpt_correction_T_max     0.966
_exptl_special_details
;
;
_diffrn_ambient_temperature     173(2)
_diffrn_radiation_type     MoK\a
_diffrn_radiation_wavelength     0.71073
_diffrn_radiation_source     'fine-focus sealed tube'
_diffrn_radiation_monochromator     graphite
_diffrn_measurement_device_type     'Bruker SMART CCD'
_diffrn_measurement_method     '\f and \w'
_diffrn_detector_area_resol_mean     ?
_diffrn_reflns_number     8329
_diffrn_reflns_av_R_equivalents     0.0947
_diffrn_reflns_av_sigmaI/netI     0.1328
_diffrn_reflns_theta_min     2.03
_diffrn_reflns_theta_max     25.99
_diffrn_reflns_theta_full     25.99
_diffrn_measured_fraction_theta_max     0.998
_diffrn_measured_fraction_theta_full     0.998
_diffrn_reflns_limit_h_min     -29
_diffrn_reflns_limit_h_max     28
_diffrn_reflns_limit_k_min     -10
_diffrn_reflns_limit_k_max     9
_diffrn_reflns_limit_l_min     -20
_diffrn_reflns_limit_l_max     21
_diffrn_standards_number     ?
_diffrn_standards_interval_count     ?
_diffrn_standards_interval_time     ?
_diffrn_standards_decay_%     ?
_refine_special_details
;
Refinement of <i>F</i>^2^ against ALL reflections. The weighted <i>R</i>-factor
<i>wR</i> and goodness of fit <i>S</i> are based on <i>F</i>^2^, conventional
<i>R</i>-factors <i>R</i> are based on <i>F</i>, with <i>F</i> set to zero for
negative <i>F</i>^2^. The threshold expression of <i>F</i>^2^ >
\s(<i>F</i>^2^) is used only for calculating <i>R</i>-factors(gt) <i>etc</i>.
and is not relevant to the choice of reflections for refinement.
<i>R</i>-factors based on <i>F</i>^2^ are statistically about twice as large
as those based on <i>F</i>, and <i>R</i>- factors based on ALL data will be
even larger.
;
_reflns_number_total     3031
_reflns_number_gt     1818
_reflns_threshold_expression     I>2\s(I)
_refine_ls_structure_factor_coef     Fsqd
_refine_ls_matrix_type     full
_refine_ls_R_factor_all     0.1156
_refine_ls_R_factor_gt     0.0574
_refine_ls_wR_factor_gt     0.0938
_refine_ls_wR_factor_ref     0.1088
_refine_ls_goodness_of_fit_ref     1.009
_refine_ls_restrained_S_all     1.009
_refine_ls_number_reflns     3031
_refine_ls_number_parameters     222
_refine_ls_number_restraints     0
_refine_ls_hydrogen_treatment     constr
_refine_ls_weighting_scheme     calc
_refine_ls_weighting_details
         'calc w=1/[\s^2^(Fo^2^)+(0.0000P)^2^+0.0000P] where P=(Fo^2^+2Fc^2^)/3'
_atom_sites_solution_hydrogens     geom
_atom_sites_solution_primary     direct
_atom_sites_solution_secondary     difmap
_refine_ls_shift/su_max     0.000
_refine_ls_shift/su_mean     0.000
_refine_diff_density_max     0.376
_refine_diff_density_min     -0.335
_refine_ls_extinction_method     none
_refine_ls_extinction_coef     ?
loop_
    _atom_type_symbol
    _atom_type_description
    _atom_type_scat_dispersion_real
    _atom_type_scat_dispersion_imag
    _atom_type_scat_source
    'C' 'C' 0.0033 0.0016
                         'International Tables Vol C Tables 4.2.6.8 and 6.1.1.4'
    'H' 'H' 0.0000 0.0000
                         'International Tables Vol C Tables 4.2.6.8 and 6.1.1.4'
    'N' 'N' 0.0061 0.0033
                         'International Tables Vol C Tables 4.2.6.8 and 6.1.1.4'
    'O' 'O' 0.0106 0.0060
                         'International Tables Vol C Tables 4.2.6.8 and 6.1.1.4'
    'Ni' 'Ni' 0.3393 1.1124
                         'International Tables Vol C Tables 4.2.6.8 and 6.1.1.4'
_computing_data_collection     'SMART (Bruker, 1997)'
_computing_cell_refinement     'SAINT (Bruker, 1997)'
_computing_data_reduction     'SAINT (Bruker, 1997)'
_computing_structure_solution     'SHELXS97 (Sheldrick, 2008)'
_computing_structure_refinement     'SHELXL97 (Sheldrick, 2008)'
_computing_molecular_graphics
   'ORTEPIII (Burnett & Johnson, 1996) and ORTEP-3 for Windows (Farrugia, 1997)'
_computing_publication_material     'SHELXL97 (Sheldrick, 2008)'
loop_
    _atom_site_type_symbol
    _atom_site_label
    _atom_site_fract_x
    _atom_site_fract_y
    _atom_site_fract_z
    _atom_site_U_iso_or_equiv
    _atom_site_adp_type
    _atom_site_calc_flag
    _atom_site_refinement_flags
    _atom_site_occupancy
    _atom_site_disorder_assembly
    _atom_site_disorder_group
    Ni Ni1 0.5000 0.54475(8) 0.7500 0.0218(2) Uani d S 1 . .
    O O1 0.42807(11) 0.6969(3) 0.74041(15) 0.0272(6) Uani d . 1 . .
    H H1O 0.4294 0.7180 0.7877 0.041 Uiso d R 1 . .
    O O2 0.31141(11) 0.6882(3) 0.65747(15) 0.0311(7) Uani d . 1 . .
    H H2O 0.3095 0.6916 0.7034 0.047 Uiso d R 1 . .
    N N1 0.43794(14) 0.3935(4) 0.75897(18) 0.0240(8) Uani d . 1 . .
    N N2 0.43061(13) 0.5602(3) 0.61309(17) 0.0224(7) Uani d . 1 . .
    C C1 0.45080(19) 0.2545(5) 0.7972(2) 0.0295(10) Uani d . 1 . .
    H H1 0.4945 0.2135 0.8250 0.035 Uiso calc R 1 . .
    C C2 0.4030(2) 0.1682(5) 0.7979(2) 0.0340(10) Uani d . 1 . .
    H H2 0.4136 0.0696 0.8257 0.041 Uiso calc R 1 . .
    C C3 0.33914(19) 0.2273(5) 0.7573(2) 0.0336(10) Uani d . 1 . .
    H H3 0.3053 0.1696 0.7564 0.040 Uiso calc R 1 . .
    C C4 0.32564(18) 0.3714(5) 0.7182(2) 0.0282(10) Uani d . 1 . .
    H H4 0.2823 0.4147 0.6904 0.034 Uiso calc R 1 . .
    C C5 0.37576(16) 0.4519(5) 0.7200(2) 0.0231(9) Uani d . 1 . .
    C C6 0.36850(16) 0.6119(4) 0.6785(2) 0.0244(9) Uani d . 1 . .
    C C7 0.36976(17) 0.5939(4) 0.5939(2) 0.0215(9) Uani d . 1 . .
    C C8 0.31530(18) 0.6127(4) 0.5068(2) 0.0278(9) Uani d . 1 . .
    H H8 0.2725 0.6345 0.4949 0.033 Uiso calc R 1 . .
    C C9 0.32512(19) 0.5986(4) 0.4372(2) 0.0306(10) Uani d . 1 . .
    H H9 0.2886 0.6117 0.3763 0.037 Uiso calc R 1 . .
    C C10 0.38729(18) 0.5658(5) 0.4555(2) 0.0326(10) Uani d . 1 . .
    H H10 0.3944 0.5566 0.4081 0.039 Uiso calc R 1 . .
    C C11 0.43897(17) 0.5467(5) 0.5446(2) 0.0286(9) Uani d . 1 . .
    H H11 0.4821 0.5230 0.5580 0.034 Uiso calc R 1 . .
    O O21 0.42695(12) 0.7889(3) 0.87550(16) 0.0364(7) Uani d . 1 . .
    O O22 0.31909(12) 0.7353(3) 0.80877(16) 0.0409(8) Uani d . 1 . .
    C C21 0.3730(2) 0.7889(5) 0.8723(3) 0.0306(10) Uani d . 1 . .
    C C22 0.37566(18) 0.8581(5) 0.9521(2) 0.0272(9) Uani d . 1 . .
    C C23 0.33218(19) 0.8072(5) 0.9755(3) 0.0329(10) Uani d . 1 . .
    H H23 0.3011 0.7277 0.9411 0.039 Uiso calc R 1 . .
    C C24 0.3337(2) 0.8705(5) 1.0476(3) 0.0382(11) Uani d . 1 . .
    H H24 0.3041 0.8339 1.0632 0.046 Uiso calc R 1 . .
    C C25 0.3776(2) 0.9862(5) 1.0971(3) 0.0396(11) Uani d . 1 . .
    H H25 0.3776 1.0312 1.1459 0.047 Uiso calc R 1 . .
    C C26 0.42184(18) 1.0377(5) 1.0767(3) 0.0356(10) Uani d . 1 . .
    H H26 0.4527 1.1170 1.1119 0.043 Uiso calc R 1 . .
    C C27 0.42110(18) 0.9730(5) 1.0042(3) 0.0342(10) Uani d . 1 . .
    H H27 0.4519 1.0077 0.9903 0.041 Uiso calc R 1 . .
loop_
    _atom_site_aniso_label
    _atom_site_aniso_U_11
    _atom_site_aniso_U_22
    _atom_site_aniso_U_33
    _atom_site_aniso_U_12
    _atom_site_aniso_U_13
    _atom_site_aniso_U_23
    Ni1 0.0214(4) 0.0260(4) 0.0186(4) 0.000 0.0115(3) 0.000
    O1 0.0272(14) 0.0340(17) 0.0230(13) -0.0008(13) 0.0155(12) -0.0029(13)
    O2 0.0259(15) 0.0429(19) 0.0280(14) 0.0089(13) 0.0170(12) 0.0053(13)
    N1 0.0235(18) 0.029(2) 0.0212(16) 0.0028(15) 0.0131(14) 0.0027(15)
    N2 0.0260(17) 0.0239(19) 0.0186(15) 0.0032(15) 0.0131(13) 0.0025(15)
    C1 0.034(2) 0.032(3) 0.021(2) 0.003(2) 0.0150(18) 0.006(2)
    C2 0.045(3) 0.031(3) 0.028(2) -0.001(2) 0.021(2) 0.005(2)
    C3 0.039(3) 0.038(3) 0.027(2) -0.016(2) 0.020(2) -0.005(2)
    C4 0.027(2) 0.035(3) 0.023(2) -0.003(2) 0.0144(18) -0.007(2)
    C5 0.024(2) 0.029(2) 0.0179(18) -0.003(2) 0.0125(16) -0.0023(19)
    C6 0.0156(19) 0.031(2) 0.022(2) -0.0003(17) 0.0067(16) -0.0016(19)
    C7 0.023(2) 0.020(2) 0.023(2) -0.0006(16) 0.0138(17) 0.0000(16)
    C8 0.026(2) 0.027(2) 0.027(2) -0.0004(18) 0.0124(18) -0.0006(19)
    C9 0.037(2) 0.033(3) 0.0168(19) 0.0050(19) 0.0116(18) 0.0022(18)
    C10 0.040(2) 0.037(3) 0.024(2) 0.007(2) 0.0197(19) 0.002(2)
    C11 0.030(2) 0.031(2) 0.026(2) 0.005(2) 0.0168(17) 0.001(2)
    O21 0.0333(16) 0.044(2) 0.0411(16) -0.0030(14) 0.0264(13) -0.0072(14)
    O22 0.0316(17) 0.062(2) 0.0295(15) -0.0064(15) 0.0172(13) -0.0119(15)
    C21 0.034(2) 0.032(3) 0.036(2) 0.004(2) 0.025(2) 0.004(2)
    C22 0.028(2) 0.031(3) 0.027(2) 0.0065(19) 0.0184(18) 0.003(2)
    C23 0.037(2) 0.032(3) 0.036(2) 0.002(2) 0.024(2) 0.002(2)
    C24 0.046(3) 0.046(3) 0.032(2) 0.002(2) 0.028(2) 0.002(2)
    C25 0.053(3) 0.039(3) 0.033(2) 0.014(2) 0.027(2) 0.003(2)
    C26 0.039(2) 0.030(3) 0.039(2) 0.002(2) 0.022(2) -0.004(2)
    C27 0.036(2) 0.034(3) 0.042(2) 0.004(2) 0.028(2) 0.004(2)
_geom_special_details
;
 All esds (except the esd in the dihedral angle between two l.s. planes)
 are estimated using the full covariance matrix.  The cell esds are taken
 into account individually in the estimation of esds in distances, angles
 and torsion angles; correlations between esds in cell parameters are only
 used when they are defined by crystal symmetry.  An approximate (isotropic)
 treatment of cell esds is used for estimating esds involving l.s. planes.
;
loop_
    _geom_bond_atom_site_label_1
    _geom_bond_atom_site_label_2
    _geom_bond_site_symmetry_2
    _geom_bond_distance
    _geom_bond_publ_flag
    Ni1 N2 2_656 2.053(3) ?
    Ni1 N2 . 2.053(3) ?
    Ni1 N1 . 2.060(3) ?
    Ni1 N1 2_656 2.060(3) ?
    Ni1 O1 2_656 2.109(3) ?
    Ni1 O1 . 2.109(2) ?
    O1 C6 . 1.437(4) ?
    O1 H1O . 0.8408 ?
    O2 C6 . 1.378(4) ?
    O2 H2O . 0.8405 ?
    N1 C1 . 1.334(4) ?
    N1 C5 . 1.353(4) ?
    N2 C7 . 1.340(4) ?
    N2 C11 . 1.340(4) ?
    C1 C2 . 1.379(5) ?
    C1 H1 . 0.9500 ?
    C2 C3 . 1.385(5) ?
    C2 H2 . 0.9500 ?
    C3 C4 . 1.379(5) ?
    C3 H3 . 0.9500 ?
    C4 C5 . 1.379(5) ?
    C4 H4 . 0.9500 ?
    C5 C6 . 1.535(5) ?
    C6 C7 . 1.525(5) ?
    C7 C8 . 1.374(5) ?
    C8 C9 . 1.383(5) ?
    C8 H8 . 0.9500 ?
    C9 C10 . 1.374(5) ?
    C9 H9 . 0.9500 ?
    C10 C11 . 1.377(5) ?
    C10 H10 . 0.9500 ?
    C11 H11 . 0.9500 ?
    O21 C21 . 1.267(4) ?
    O22 C21 . 1.247(4) ?
    C21 C22 . 1.506(5) ?
    C22 C27 . 1.388(5) ?
    C22 C23 . 1.393(5) ?
    C23 C24 . 1.373(5) ?
    C23 H23 . 0.9500 ?
    C24 C25 . 1.368(5) ?
    C24 H24 . 0.9500 ?
    C25 C26 . 1.373(5) ?
    C25 H25 . 0.9500 ?
    C26 C27 . 1.393(5) ?
    C26 H26 . 0.9500 ?
    C27 H27 . 0.9500 ?
loop_
    _geom_angle_atom_site_label_1
    _geom_angle_atom_site_label_2
    _geom_angle_atom_site_label_3
    _geom_angle_site_symmetry_1
    _geom_angle_site_symmetry_3
    _geom_angle
    _geom_angle_publ_flag
    N2 Ni1 N2 2_656 . 172.49(18) ?
    N2 Ni1 N1 2_656 . 95.84(11) ?
    N2 Ni1 N1 . . 88.95(11) ?
    N2 Ni1 N1 2_656 2_656 88.95(11) ?
    N2 Ni1 N1 . 2_656 95.84(11) ?
    N1 Ni1 N1 . 2_656 100.79(17) ?
    N2 Ni1 O1 2_656 2_656 76.59(10) ?
    N2 Ni1 O1 . 2_656 98.62(10) ?
    N1 Ni1 O1 . 2_656 172.42(10) ?
    N1 Ni1 O1 2_656 2_656 78.91(11) ?
    N2 Ni1 O1 2_656 . 98.62(10) ?
    N2 Ni1 O1 . . 76.59(10) ?
    N1 Ni1 O1 . . 78.91(11) ?
    N1 Ni1 O1 2_656 . 172.42(10) ?
    O1 Ni1 O1 2_656 . 102.40(14) ?
    C6 O1 Ni1 . . 99.7(2) ?
    C6 O1 H1O . . 110.2 ?
    Ni1 O1 H1O . . 118.6 ?
    C6 O2 H2O . . 109.5 ?
    C1 N1 C5 . . 118.7(3) ?
    C1 N1 Ni1 . . 129.9(2) ?
    C5 N1 Ni1 . . 111.5(3) ?
    C7 N2 C11 . . 118.6(3) ?
    C7 N2 Ni1 . . 112.1(2) ?
    C11 N2 Ni1 . . 129.3(2) ?
    N1 C1 C2 . . 122.4(4) ?
    N1 C1 H1 . . 118.8 ?
    C2 C1 H1 . . 118.8 ?
    C1 C2 C3 . . 119.0(4) ?
    C1 C2 H2 . . 120.5 ?
    C3 C2 H2 . . 120.5 ?
    C4 C3 C2 . . 118.9(4) ?
    C4 C3 H3 . . 120.6 ?
    C2 C3 H3 . . 120.6 ?
    C3 C4 C5 . . 119.2(4) ?
    C3 C4 H4 . . 120.4 ?
    C5 C4 H4 . . 120.4 ?
    N1 C5 C4 . . 121.9(4) ?
    N1 C5 C6 . . 112.7(3) ?
    C4 C5 C6 . . 125.5(3) ?
    O2 C6 O1 . . 112.6(3) ?
    O2 C6 C7 . . 110.0(3) ?
    O1 C6 C7 . . 104.5(3) ?
    O2 C6 C5 . . 113.4(3) ?
    O1 C6 C5 . . 107.3(3) ?
    C7 C6 C5 . . 108.6(3) ?
    N2 C7 C8 . . 122.8(3) ?
    N2 C7 C6 . . 112.6(3) ?
    C8 C7 C6 . . 124.5(3) ?
    C7 C8 C9 . . 117.6(4) ?
    C7 C8 H8 . . 121.2 ?
    C9 C8 H8 . . 121.2 ?
    C10 C9 C8 . . 120.5(3) ?
    C10 C9 H9 . . 119.7 ?
    C8 C9 H9 . . 119.7 ?
    C9 C10 C11 . . 118.1(3) ?
    C9 C10 H10 . . 120.9 ?
    C11 C10 H10 . . 120.9 ?
    N2 C11 C10 . . 122.3(3) ?
    N2 C11 H11 . . 118.8 ?
    C10 C11 H11 . . 118.8 ?
    O22 C21 O21 . . 124.8(4) ?
    O22 C21 C22 . . 118.6(3) ?
    O21 C21 C22 . . 116.6(3) ?
    C27 C22 C23 . . 118.4(4) ?
    C27 C22 C21 . . 121.3(3) ?
    C23 C22 C21 . . 120.2(4) ?
    C24 C23 C22 . . 120.7(4) ?
    C24 C23 H23 . . 119.6 ?
    C22 C23 H23 . . 119.6 ?
    C25 C24 C23 . . 120.2(4) ?
    C25 C24 H24 . . 119.9 ?
    C23 C24 H24 . . 119.9 ?
    C24 C25 C26 . . 120.6(4) ?
    C24 C25 H25 . . 119.7 ?
    C26 C25 H25 . . 119.7 ?
    C25 C26 C27 . . 119.6(4) ?
    C25 C26 H26 . . 120.2 ?
    C27 C26 H26 . . 120.2 ?
    C22 C27 C26 . . 120.4(4) ?
    C22 C27 H27 . . 119.8 ?
    C26 C27 H27 . . 119.8 ?
loop_
    _geom_hbond_atom_site_label_D
    _geom_hbond_atom_site_label_H
    _geom_hbond_atom_site_label_A
    _geom_hbond_site_symmetry_A
    _geom_hbond_distance_DH
    _geom_hbond_distance_HA
    _geom_hbond_distance_DA
    _geom_hbond_angle_DHA
    O1 H1O O21 . 0.84 1.70 2.537(3) 170.7
    O2 H2O O22 . 0.84 1.79 2.615(4) 166.5
data_global
_journal_date_recd_electronic     2010-09-08
_journal_date_accepted     2010-09-14
_journal_name_full     'Acta Crystallographica, Section E'
_journal_year     2010
_journal_volume     66
_journal_issue     10
_journal_page_first     m1281
_journal_page_last     m1282
_journal_paper_category     QM
_journal_coeditor_code     DN2601
_publ_contact_author_name     'Youngmee Kim'
_publ_contact_author_address
;
Deaprtment of Chemistry and Nano Science, Ewha Womans University,
Seoul 120-750, Korea
;
_publ_contact_author_email     ymeekim@ewha.ac.kr
_publ_contact_author_fax     '+82-2-3277-3419'
_publ_contact_author_phone     '+82-2-3277-4164'
_publ_section_title
;
Bis(di-2-pyridylmethanediol-\k^3^<i>N</i>,<i>O</i>,<i>N</i>')nickel(II)
dibenzoate
;
loop_
    _publ_author_name
    _publ_author_footnote
    _publ_author_address
    'Kim, Jin Hoon' .
;
Department of Fine Chemistry, and Eco-Product and Materials Education Center,
Seoul National University of Science and Technology, Seoul 139-743,
Republic of Korea
;
    'Kim, Du-Hyun' .
;
Department of Forest Resources Development, Korea Forest Research Institute,
Suwon 441-350, Republic of Korea
;
    'Kim, Pan-Gi' .
;
Department of Forest & Environment Resources, Kyungpook National University,
Sangju,742-711, Republic of Korea
;
    'Kim, Cheal' .
;
Department of Fine Chemistry, and Eco-Product and Materials Education Center,
Seoul National University of Science and Technology, Seoul 139-743,
Republic of Korea
;
    'Kim, Youngmee' .
;
Department of Chemistry and Nano Science, Ewha Womans University, Seoul 120-750,
Republic of Korea
;
