# Supplementary material for: Bis(di-2-pyridyl­methane­diol-κ3 N,O,N′)nickel(II) dibenzoate
Source: Acta Crystallogr Sect E Struct Rep Online. 2010 Sep 18;66(Pt 10):m1281–2. doi: 10.1107/S160053681003669X (PMC2983329; doi:10.1107/S160053681003669X)
Supplement: Supplementary file 2 [file e-66-m1281-Isup2.hkl]

#
# h,k,l, Fc-squared, Fo-squared, sigma(Fo-squared) and status flag
#
data_I
_shelx_title ' I         C2/c         R = 0.06'
_shelx_refln_list_code          4
_shelx_F_calc_maximum      337.29
_exptl_crystal_F_000      1464.00
_reflns_d_resolution_high  0.8109
 
loop_
 _symmetry_equiv_pos_as_xyz
 'x, y, z'
 '-x, y, -z+1/2'
 'x+1/2, y+1/2, z'
 '-x+1/2, y+1/2, -z+1/2'
 '-x, -y, -z'
 'x, -y, z-1/2'
 '-x+1/2, -y+1/2, -z'
 'x+1/2, -y+1/2, z-1/2'
 
_cell_length_a    24.0650
_cell_length_b     8.6810
_cell_length_c    17.7180
_cell_angle_alpha  90.000
_cell_angle_beta  123.526
_cell_angle_gamma  90.000
 
_shelx_F_squared_multiplier     1.000
 
loop_
 _refln_index_h
 _refln_index_k
 _refln_index_l
 _refln_F_squared_calc
 _refln_F_squared_meas
 _refln_F_squared_sigma
 _refln_observed_status
   2   0   0    24248.70    24726.18   1419.15 o
   4   0   0   113765.14   112829.01   5389.05 o
   6   0   0     5047.36     5024.49    257.44 o
   8   0   0    22135.48    24614.08   1194.17 o
  10   0   0     3458.83     3415.37    194.73 o
  12   0   0    11164.75     9940.12    616.00 o
  14   0   0     4281.23     4282.74    321.70 o
  16   0   0    36124.64    33794.40   2843.65 o
  18   0   0     2855.55     3037.55    298.96 o
  20   0   0     3433.19     3891.55    353.46 o
  22   0   0      828.00      670.55    269.26 o
  24   0   0     1549.51     2425.77    543.63 o
   1   1   0    43334.20    43720.31   2609.97 o
   3   1   0      591.50      595.43     39.85 o
   5   1   0    22942.71    23445.09    975.71 o
   7   1   0     3342.13     3252.64    139.55 o
   9   1   0      793.32      746.92     78.57 o
  11   1   0     1986.86     2062.16    112.91 o
  13   1   0      398.49      469.24     81.32 o
  15   1   0     9294.47     9832.16    447.06 o
  17   1   0     9950.46     9868.46    458.50 o
  19   1   0      469.24      809.26    151.05 o
  21   1   0      847.79     1130.49    207.59 o
  23   1   0      369.79     -109.50    214.97 o
   0   2   0      299.38      223.77     42.93 o
   2   2   0    31981.11    32285.62   1562.55 o
   4   2   0     1567.95     1519.10     82.86 o
   6   2   0     2190.95     2583.54    128.90 o
   8   2   0    30437.96    29189.04   1220.30 o
  10   2   0     3756.67     3857.61    189.88 o
  12   2   0       69.28       55.15     78.19 o
  14   2   0     5758.09     5702.12    325.22 o
  16   2   0     2092.56     2089.83    224.01 o
  18   2   0     1103.20     1318.29    182.71 o
  20   2   0      341.78      586.09    184.90 o
  22   2   0      121.34      165.29    258.23 o
  24   2   0      560.71      399.47    305.39 o
   1   3   0     3176.15     3297.34    172.65 o
   3   3   0     5076.68     4589.43    240.08 o
   5   3   0        9.75      109.14     55.68 o
   7   3   0    14127.38    14114.38    602.11 o
   9   3   0     6294.78     6290.32    285.38 o
  11   3   0       19.63       -9.60     77.12 o
  13   3   0     2036.21     2380.91    183.95 o
  15   3   0       51.81      243.23    135.81 o
  17   3   0      662.65      846.99    161.34 o
  19   3   0     3323.41     3394.86    351.41 o
  21   3   0       23.73      193.04    241.41 o
  23   3   0      192.28      356.43    275.63 o
   0   4   0     1477.97     1520.64    124.10 o
   2   4   0    10424.55    10766.91    537.02 o
   4   4   0     2295.29     2527.13    152.21 o
   6   4   0      782.87      902.50     90.90 o
   8   4   0        3.33      139.66     77.89 o
  10   4   0      404.54      648.32     91.80 o
  12   4   0     1323.44     1502.31    150.69 o
  14   4   0     1584.83     1781.11    225.39 o
  16   4   0       76.09     -188.77    188.77 o
  18   4   0       76.97       -5.48    379.46 o
  20   4   0      293.17      204.84    266.31 o
  22   4   0        7.16      -16.31    275.11 o
   1   5   0     8518.43     8769.97    385.79 o
   3   5   0     6158.91     6246.05    332.96 o
   5   5   0     4276.58     4674.12    308.00 o
   7   5   0      153.87      217.64     85.82 o
   9   5   0      136.18       -7.44    148.23 o
  11   5   0      555.23      541.50    153.00 o
  13   5   0        0.24      127.85    210.18 o
  15   5   0       75.25       11.50    183.90 o
  17   5   0      324.13      581.65    224.12 o
  19   5   0      372.52      562.35    254.99 o
  21   5   0      453.94      929.23    306.89 o
   0   6   0     2055.44     2143.68    320.95 o
   2   6   0      151.76      216.24     72.99 o
   4   6   0        5.32       19.92    107.24 o
   6   6   0      407.91      139.60    131.68 o
   8   6   0      147.42      149.86    110.61 o
  10   6   0      727.91     1005.49    335.15 o
  12   6   0       91.03      220.12    173.81 o
  14   6   0        4.99     -177.88    177.88 o
  16   6   0      718.15      664.88    234.15 o
  18   6   0      329.21       52.98    394.23 o
  20   6   0        9.19     -260.85    260.85 o
   1   7   0     3474.37     3395.92    302.05 o
   3   7   0       43.35     -111.68    132.37 o
   5   7   0      178.25      125.74    144.60 o
   7   7   0        1.55     -124.06    150.59 o
   9   7   0      623.29      907.29    185.42 o
  11   7   0       98.70       90.97    170.20 o
  13   7   0       62.42       -4.77    196.17 o
  15   7   0      649.59      576.71    243.41 o
  17   7   0      820.36      829.49    279.95 o
   0   8   0      959.04     1078.16    295.39 o
   2   8   0     1814.83     1434.72    406.73 o
   4   8   0      268.83      758.04    291.68 o
   6   8   0      302.71      403.80    261.87 o
   8   8   0      217.28      384.00    268.12 o
  10   8   0     1006.28     1143.80    420.93 o
  12   8   0      645.96      550.88    222.95 o
  14   8   0     1206.80     1043.43    453.88 o
  16   8   0      237.36      403.68    283.53 o
   1   9   0      751.20      838.85    240.86 o
   3   9   0     1138.95     1193.35    263.07 o
   5   9   0       45.03       38.05    235.14 o
   7   9   0      530.77     1251.98    414.68 o
   9   9   0      790.42      732.30    207.75 o
  11   9   0       36.06      120.35    244.08 o
  13   9   0      516.30      391.66    319.81 o
   0  10   0      121.67      139.74    386.28 o
   2  10   0     1274.41     2137.80    585.65 o
   4  10   0      835.67     1064.50    810.60 o
   6  10   0       22.98      533.97    501.02 o
   8  10   0      522.98      690.06    336.10 o
 -25   1   1        4.40     -171.94    232.53 o
 -23   1   1      934.08      587.11    220.75 o
 -21   1   1       31.85     -173.68    173.68 o
 -19   1   1     5855.34     5368.99    333.50 o
 -17   1   1      734.11      963.78    148.67 o
 -15   1   1     5336.81     5132.79    263.70 o
 -13   1   1       48.89       71.67     68.62 o
 -11   1   1     6278.61     6298.66    255.60 o
  -9   1   1        2.89       82.30     50.17 o
  -7   1   1      479.37      532.14     66.25 o
  -5   1   1     3887.20     3880.40    200.61 o
  -3   1   1     1709.38     2050.32    176.55 o
  -1   1   1     3529.34     4392.15    373.78 o
   1   1   1     8184.32     8584.67    422.71 o
   3   1   1      270.74      294.10     41.98 o
   5   1   1     1746.68     1544.95     70.36 o
   7   1   1      937.97      938.18     59.85 o
   9   1   1     1065.59     1289.87     85.12 o
  11   1   1      420.21      465.76     75.47 o
  13   1   1      339.58      359.06     85.41 o
  15   1   1     8252.54     8136.50    384.65 o
  17   1   1      145.16      -43.45    120.58 o
  19   1   1     1013.39     1155.65    195.37 o
  21   1   1       13.57      158.36    198.18 o
  23   1   1      217.82      -68.07    280.94 o
 -24   2   1      113.40     -192.72    309.59 o
 -22   2   1       59.20      655.58    232.69 o
 -20   2   1      962.09     1094.84    191.25 o
 -18   2   1     1719.39     1712.93    188.34 o
 -16   2   1      198.96      451.01    186.92 o
 -14   2   1       34.41      -85.21    109.48 o
 -12   2   1     1921.25     1746.44    128.07 o
 -10   2   1     1281.29     1302.36    127.58 o
  -8   2   1     5400.66     5455.54    244.22 o
  -6   2   1      919.79      946.48     98.55 o
  -4   2   1     2742.05     2812.48    133.58 o
  -2   2   1    94623.67    98049.43   5687.71 o
   0   2   1     7829.56     7841.52    386.13 o
   2   2   1    44138.18    45647.30   2205.17 o
   4   2   1     8311.58     8203.81    351.84 o
   6   2   1     3620.36     3273.91    168.41 o
   8   2   1      280.92      405.32     68.09 o
  10   2   1     6415.68     6576.94    302.16 o
  12   2   1      960.26      886.40    101.30 o
  14   2   1     5454.83     5526.13    321.80 o
  16   2   1      901.99      683.77    153.67 o
  18   2   1     2926.91     2438.93    227.84 o
  20   2   1      516.69       34.75    230.30 o
  22   2   1     1363.45     1278.65    452.17 o
 -23   3   1      728.63      611.84    279.02 o
 -21   3   1      739.03      583.48    250.12 o
 -19   3   1     5378.72     5950.07    364.95 o
 -17   3   1      967.68     1259.60    171.82 o
 -15   3   1       80.04      171.18    199.41 o
 -13   3   1     1657.95     1667.32    157.88 o
 -11   3   1      998.10     1186.17    100.69 o
  -9   3   1     1500.48     1646.30    106.43 o
  -7   3   1    14996.27    14984.07    636.77 o
  -5   3   1     1561.99     1621.18    107.00 o
  -3   3   1    51182.93    54006.72   3144.16 o
  -1   3   1    19277.71    20118.62    982.02 o
   1   3   1     9699.88     9517.41    476.15 o
   3   3   1     2083.25     2035.95    145.42 o
   5   3   1     1491.32     1675.33    111.01 o
   7   3   1     7876.87     7729.25    342.52 o
   9   3   1     9934.14    10281.51    453.08 o
  11   3   1       73.60      -47.06    101.86 o
  13   3   1     3590.71     3555.02    234.73 o
  15   3   1     2125.15     2208.18    249.01 o
  17   3   1      773.32      897.70    226.92 o
  19   3   1      404.27      629.26    243.38 o
  21   3   1     1729.44     1389.95    289.42 o
 -22   4   1     1195.51     1434.23    298.96 o
 -20   4   1      924.68     1776.27    452.74 o
 -18   4   1     1234.32     1324.28    295.39 o
 -16   4   1      721.24     1378.72    544.76 o
 -14   4   1     2626.71     2952.05    215.49 o
 -12   4   1      629.50      486.19    185.83 o
 -10   4   1      727.63      672.07    100.67 o
  -8   4   1     8395.36     8251.46    364.16 o
  -6   4   1     2152.35     2392.00    150.17 o
  -4   4   1    14832.46    14485.77    798.10 o
  -2   4   1    12584.88    12565.49    749.58 o
   0   4   1      241.93      322.09     63.79 o
   2   4   1     5223.50     4640.77    309.64 o
   4   4   1     1440.46     1730.70    192.64 o
   6   4   1     3398.32     3189.98    185.95 o
   8   4   1    10672.83    10215.71    449.35 o
  10   4   1      182.41      116.42     89.37 o
  12   4   1     1049.72      796.73    167.10 o
  14   4   1     4515.79     5141.66    514.09 o
  16   4   1     1315.28     1401.57    615.76 o
  18   4   1      503.26      326.56    508.98 o
  20   4   1      163.38       69.31    263.77 o
  22   4   1      218.24     -177.11    290.78 o
 -21   5   1     1109.05     1066.07    461.26 o
 -19   5   1     1810.98     2127.90    353.33 o
 -17   5   1      768.96      796.29    223.86 o
 -15   5   1      686.19      533.83    322.65 o
 -13   5   1     3171.73     3557.26    311.29 o
 -11   5   1     5589.96     6218.58    431.29 o
  -9   5   1     1220.01     1484.42    143.81 o
  -7   5   1      210.48      282.76     88.05 o
  -5   5   1     5816.44     5730.41    386.96 o
  -3   5   1    12628.83    12363.99    856.86 o
  -1   5   1     9014.10     8658.61    383.00 o
   1   5   1     3187.67     2644.95    240.73 o
   3   5   1      164.66      173.57     95.19 o
   5   5   1     2575.37     2282.61    152.77 o
   7   5   1      340.83      366.84    102.52 o
   9   5   1      412.88      268.76    154.93 o
  11   5   1    10452.10    10540.51    672.95 o
  13   5   1     5282.58     5726.20    422.55 o
  15   5   1     1435.69     2055.82    261.06 o
  17   5   1     1342.12     1670.58    275.94 o
  19   5   1        8.61       30.93    248.63 o
  21   5   1       98.84     1001.34    614.62 o
 -20   6   1     1642.28     1121.90    511.82 o
 -18   6   1     2140.85     1969.10    294.13 o
 -16   6   1     1849.11     1625.65    267.42 o
 -14   6   1      814.96      523.70    193.60 o
 -12   6   1     3441.32     3421.33    579.40 o
 -10   6   1      492.30      522.90    163.74 o
  -8   6   1     1451.94     1257.23    272.23 o
  -6   6   1     5739.62     5630.53    401.41 o
  -4   6   1    15442.47    16104.86    807.69 o
  -2   6   1     4258.91     4412.51    199.72 o
   0   6   1     8084.81     8506.42    446.68 o
   2   6   1     1238.46     1587.49    175.18 o
   4   6   1      598.41      635.86    141.71 o
   6   6   1     2045.40     2076.27    231.77 o
   8   6   1       85.48       56.03    117.87 o
  10   6   1     2690.32     2316.59    251.84 o
  12   6   1     7991.30     8282.50    562.65 o
  14   6   1      940.64      938.32    232.19 o
  16   6   1      685.71      801.94    259.75 o
  18   6   1     1190.01     1230.96    428.88 o
 -19   7   1      935.06      264.70    296.23 o
 -17   7   1      949.89     1090.07    289.61 o
 -15   7   1     1330.94     1683.75    277.09 o
 -13   7   1     2477.10     3090.02    300.76 o
 -11   7   1     1686.53     2432.95    259.86 o
  -9   7   1     1419.32     1097.52    189.58 o
  -7   7   1      260.23      206.63    340.26 o
  -5   7   1     7974.57     7573.40    428.90 o
  -3   7   1     4057.02     3825.27    308.23 o
  -1   7   1     2433.37     2403.09    309.08 o
   1   7   1     7067.59     7223.48    494.94 o
   3   7   1     3025.55     2777.28    251.50 o
   5   7   1      714.79     1271.19    568.04 o
   7   7   1       59.76     -114.47    220.97 o
   9   7   1       22.16      163.75    165.28 o
  11   7   1     2549.93     3184.60    649.84 o
  13   7   1     2273.23     2357.79    298.04 o
  15   7   1      319.93      372.55    262.51 o
  17   7   1     1351.86     1399.12    328.56 o
 -16   8   1      337.62      183.19    271.06 o
 -14   8   1      414.59      606.02    247.32 o
 -12   8   1      258.71       -1.20    207.96 o
 -10   8   1     1054.15      919.13    211.63 o
  -8   8   1       69.52       93.80    197.91 o
  -6   8   1      152.33      102.41    181.93 o
  -4   8   1     2437.75     2388.31    273.39 o
  -2   8   1      536.31      647.35    222.11 o
   0   8   1      683.53      584.70    195.62 o
   2   8   1     3608.26     3906.12    447.78 o
   4   8   1      896.33      706.87    193.80 o
   6   8   1        5.26      -24.13    176.17 o
   8   8   1      207.92      177.10    204.85 o
  10   8   1      504.04      547.19    220.85 o
  12   8   1      688.22      692.78    384.57 o
  14   8   1      248.31      457.12    348.79 o
 -13   9   1      241.47      427.84    225.69 o
 -11   9   1       16.18      134.23    252.59 o
  -9   9   1      546.81      785.20    252.21 o
  -7   9   1      661.16      603.26    352.19 o
  -5   9   1     1347.80     1659.16    370.94 o
  -3   9   1      488.28      786.40    259.84 o
  -1   9   1      437.63      369.28    240.85 o
   1   9   1      111.72      -90.15    236.98 o
   3   9   1     1132.80      672.24    540.79 o
   5   9   1        2.93       17.23    248.04 o
   7   9   1      113.39      169.28    332.88 o
   9   9   1      878.79      674.49    343.67 o
  11   9   1      722.28      609.49    276.26 o
  -8  10   1      368.43      595.63    296.74 o
  -6  10   1      322.57      -13.63    405.59 o
  -4  10   1       97.07      149.20    306.68 o
  -2  10   1       38.76       73.80    301.60 o
   0  10   1       51.50       26.21    281.60 o
   2  10   1       64.68       45.33    315.27 o
   4  10   1       61.18     -106.84    380.03 o
   6  10   1      589.22     1156.55    557.83 o
   8  10   1      314.55     1057.74    657.80 o
 -26   0   2      185.31      560.10    406.73 o
 -24   0   2      190.57     -157.61    253.46 o
 -22   0   2     1697.63     1689.01    270.57 o
 -20   0   2     1559.56     1822.55    247.81 o
 -18   0   2     4737.75     4582.93    368.19 o
 -16   0   2    11610.70    12732.09    794.33 o
 -14   0   2     1700.30     1663.35    336.29 o
 -12   0   2     1623.42     1322.38    326.63 o
 -10   0   2     4580.77     4728.94    309.68 o
  -8   0   2     1965.32     1896.40    151.39 o
  -6   0   2     6850.76     6643.82    402.81 o
  -4   0   2    12779.12    12672.19    735.67 o
  -2   0   2    38077.58    36383.38   2172.21 o
   0   0   2    20913.49    22252.90   1331.51 o
   2   0   2     8459.51     7708.52    377.95 o
   4   0   2    15680.13    15031.87    731.37 o
   6   0   2     5563.86     5519.98    313.50 o
   8   0   2      425.64      315.09     78.55 o
  10   0   2     1612.14     1588.04    196.50 o
  12   0   2     5444.00     5345.33    306.25 o
  14   0   2     7644.88     7407.87    410.80 o
  16   0   2      698.36      626.48    181.32 o
  18   0   2      240.83      157.80    210.97 o
  20   0   2     2278.94     2917.06    340.62 o
  22   0   2     1100.77      944.70    424.90 o
 -25   1   2     1980.14     2046.75    271.68 o
 -23   1   2     2571.14     2271.44    414.62 o
 -21   1   2        9.53      -72.34    164.41 o
 -19   1   2      487.01      563.78    169.84 o
 -17   1   2     9171.19     9183.31    542.13 o
 -15   1   2     6836.83     7544.60    352.08 o
 -13   1   2     2083.26     1885.12    158.57 o
 -11   1   2     1682.71     1166.43    107.57 o
  -9   1   2     2492.86     2463.32    151.09 o
  -7   1   2     6140.20     5881.73    296.57 o
  -5   1   2     2971.91     2945.86    156.96 o
  -3   1   2    13969.83    12959.89    540.61 o
  -1   1   2    57072.45    58068.69   2851.29 o
   1   1   2    22939.49    22246.90    946.55 o
   3   1   2      118.10       52.65     37.27 o
   5   1   2      593.63      626.11     48.10 o
   7   1   2     4355.87     4456.32    170.99 o
   9   1   2     1578.81     1500.42     86.01 o
  11   1   2     3074.53     2931.81    135.59 o
  13   1   2    11685.11    11582.00    468.47 o
  15   1   2     4899.97     4539.27    249.22 o
  17   1   2      146.38      239.59    132.51 o
  19   1   2       79.22      122.07    177.24 o
  21   1   2      179.44      452.89    275.91 o
  23   1   2     1010.49      980.90    332.58 o
 -24   2   2      934.59     1446.00    354.22 o
 -22   2   2        8.80      -43.66    179.21 o
 -20   2   2     2121.96     2297.75    220.22 o
 -18   2   2     7011.45     7402.51    416.64 o
 -16   2   2     1888.19     2008.75    181.42 o
 -14   2   2      446.06       70.22    107.27 o
 -12   2   2     2266.86     2836.78    154.23 o
 -10   2   2     2025.53     1925.29    156.28 o
  -8   2   2    34369.59    34083.20   1419.64 o
  -6   2   2    11397.37    10951.20    465.08 o
  -4   2   2    60695.50    64502.73   3119.12 o
  -2   2   2    44764.08    47337.38   2289.09 o
   0   2   2    25710.87    26001.37   1563.60 o
   2   2   2    27500.13    27350.66   1647.86 o
   4   2   2       22.15       21.42     61.66 o
   6   2   2    15725.94    14709.97    623.71 o
   8   2   2    27208.67    26748.26   1123.41 o
  10   2   2     4120.32     4250.00    260.20 o
  12   2   2     2507.97     2546.90    160.57 o
  14   2   2     3126.60     3561.57    356.93 o
  16   2   2       50.55      -57.90    141.05 o
  18   2   2        5.86      224.96    207.69 o
  20   2   2      589.12      477.86    261.07 o
  22   2   2     1605.49     1278.00    316.52 o
 -25   3   2      484.73      546.51    308.11 o
 -23   3   2      754.90     1231.63    304.85 o
 -21   3   2     3752.79     3337.86    271.79 o
 -19   3   2      568.19      798.25    162.81 o
 -17   3   2     1850.94     2007.08    197.02 o
 -15   3   2     1132.40     1080.70    149.23 o
 -13   3   2     1889.09     2055.98    162.67 o
 -11   3   2      198.04      197.15     88.71 o
  -9   3   2    18096.42    17951.44    760.78 o
  -7   3   2    11248.25    11801.60    503.94 o
  -5   3   2     4542.91     4579.40    292.02 o
  -3   3   2      136.41       91.64     79.09 o
  -1   3   2     7198.97     6517.56    328.16 o
   1   3   2    11256.92    11417.20    434.03 o
   3   3   2    22756.03    23819.99   1162.11 o
   5   3   2      330.42      345.87     71.03 o
   7   3   2      221.50      402.43    150.28 o
   9   3   2     6655.77     6928.65    321.63 o
  11   3   2     3926.50     4134.79    219.07 o
  13   3   2      554.33      641.17    227.22 o
  15   3   2       33.55      271.48    176.14 o
  17   3   2      459.16      500.32    270.39 o
  19   3   2      394.59     -131.21    243.33 o
  21   3   2      293.31      374.18    271.53 o
 -24   4   2       19.42        8.74    287.92 o
 -22   4   2      643.51     1521.41    310.89 o
 -20   4   2      549.40      825.13    255.45 o
 -18   4   2      280.92      258.44    197.84 o
 -16   4   2      450.64      636.40    250.16 o
 -14   4   2       35.12      207.24    232.86 o
 -12   4   2      971.33      885.92    128.06 o
 -10   4   2     1201.29     1222.47    244.01 o
  -8   4   2       87.99       46.01     60.30 o
  -6   4   2     9550.26     9967.39    502.63 o
  -4   4   2     2130.63     1936.36    129.62 o
  -2   4   2     3763.60     3653.03    204.02 o
   0   4   2     4924.09     4701.28    217.23 o
   2   4   2       60.96       34.74     48.54 o
   4   4   2       41.36      148.58     63.03 o
   6   4   2    12071.07    11851.19    510.60 o
   8   4   2     2491.65     2767.36    350.30 o
  10   4   2      223.09      329.38    122.43 o
  12   4   2       56.06      -17.45    245.40 o
  14   4   2      658.75      822.59    195.86 o
  16   4   2      431.40      897.61    362.42 o
  18   4   2      680.39      722.56    506.70 o
  20   4   2        2.02      -54.30    277.10 o
 -23   5   2       78.18      194.64    398.77 o
 -21   5   2       80.83       78.62    273.82 o
 -19   5   2      452.98      351.67    224.66 o
 -17   5   2      107.14      110.21    193.85 o
 -15   5   2      136.00     -219.27    219.27 o
 -13   5   2      634.84      718.77    178.00 o
 -11   5   2      930.72      968.82    129.17 o
  -9   5   2     2555.36     2636.94    152.18 o
  -7   5   2      164.20      208.11     82.64 o
  -5   5   2     1221.12     1228.34     98.89 o
  -3   5   2      501.10      539.18     85.70 o
  -1   5   2     3609.23     3304.14    167.48 o
   1   5   2      356.57      434.72     65.43 o
   3   5   2      246.63      333.73     58.43 o
   5   5   2       26.73      -99.46     99.46 o
   7   5   2     1962.35     2201.57    189.37 o
   9   5   2      886.00      834.75    156.59 o
  11   5   2     2915.79     3366.22    293.91 o
  13   5   2      384.47      232.26    183.79 o
  15   5   2       50.68      198.06    277.78 o
  17   5   2      233.32       24.83    256.98 o
  19   5   2      357.51      713.41    293.97 o
 -20   6   2        3.78      328.73    775.38 o
 -18   6   2      194.46       42.48    216.06 o
 -16   6   2      592.10      775.95    310.16 o
 -14   6   2      261.63      116.52    182.46 o
 -12   6   2      660.50      343.50    168.68 o
 -10   6   2       71.09      139.03    146.48 o
  -8   6   2       35.17      -98.07     98.07 o
  -6   6   2      110.04       49.56     88.36 o
  -4   6   2     1168.67     1112.61    150.04 o
  -2   6   2       23.36      -39.91     80.02 o
   0   6   2      586.39      806.28    109.96 o
   2   6   2      506.21      290.36    128.86 o
   4   6   2      275.19      385.16    155.08 o
   6   6   2     1536.79     1600.10    198.62 o
   8   6   2       14.03       12.69    116.67 o
  10   6   2     1475.86     1675.28    228.15 o
  12   6   2      387.97       33.51    184.72 o
  14   6   2       60.13      -29.93    212.58 o
  16   6   2       46.90     -223.81    241.48 o
  18   6   2       88.11      317.80    274.96 o
 -19   7   2      256.93     -132.99    264.68 o
 -17   7   2      574.77      767.52    263.68 o
 -15   7   2      342.47       65.52    316.41 o
 -13   7   2       28.02       -3.91    178.52 o
 -11   7   2       34.88      184.75    175.74 o
  -9   7   2       62.34       22.15    129.32 o
  -7   7   2      117.83      243.18    126.93 o
  -5   7   2     1149.22     1219.92    275.22 o
  -3   7   2     4711.73     4732.70    375.63 o
  -1   7   2      729.13      556.93    160.46 o
   1   7   2      243.55      -32.13    134.25 o
   3   7   2       17.96     -146.59    146.59 o
   5   7   2      198.13      395.11    165.44 o
   7   7   2        5.42      -64.00    159.34 o
   9   7   2      247.94      152.12    280.62 o
  11   7   2     1207.81     1369.10    251.70 o
  13   7   2      932.73     1169.38    253.38 o
  15   7   2       83.18      141.39    259.13 o
  17   7   2      214.97       21.15    274.62 o
 -16   8   2      534.71      846.67    223.46 o
 -14   8   2      105.36      442.03    195.38 o
 -12   8   2       75.85      416.67    258.88 o
 -10   8   2      399.10      278.54    154.56 o
  -8   8   2      947.75     1503.06    340.83 o
  -6   8   2     2208.29     1987.53    257.07 o
  -4   8   2      703.77      618.46    276.07 o
  -2   8   2      281.63      174.82    183.71 o
   0   8   2      324.72      297.37    171.09 o
   2   8   2      280.57      258.45    180.93 o
   4   8   2       81.47      219.55    173.72 o
   6   8   2      234.55      434.45    196.14 o
   8   8   2      990.95     1103.92    238.01 o
  10   8   2     2727.09     2371.23    293.94 o
  12   8   2      413.74      203.33    248.11 o
  14   8   2      712.85      476.82    278.91 o
 -13   9   2      577.45      751.29    265.18 o
 -11   9   2      363.16      656.38    244.82 o
  -9   9   2      109.78      376.33    218.92 o
  -7   9   2     2753.44     2558.50    454.44 o
  -5   9   2     2787.71     2805.86    336.18 o
  -3   9   2       70.51      139.42    226.94 o
  -1   9   2      138.04      189.88    247.86 o
   1   9   2       45.43       27.76    511.25 o
   3   9   2       89.80      172.69    322.65 o
   5   9   2      785.28      931.01    239.04 o
   7   9   2      641.81      480.57    316.97 o
   9   9   2     1313.55     1478.24    288.24 o
  11   9   2      812.86      624.49    290.34 o
 -10  10   2       16.38      -41.07    267.89 o
  -8  10   2      473.97      437.40    412.41 o
  -6  10   2     3514.01     3510.54    607.81 o
  -4  10   2     1039.01      973.60    331.06 o
  -2  10   2       32.29       14.47    293.87 o
   0  10   2      420.42      736.54    383.44 o
   2  10   2       22.68       36.09    302.69 o
   4  10   2       80.26     -137.53    320.70 o
 -25   1   3      165.91      375.70    220.57 o
 -23   1   3       10.77       66.70    189.14 o
 -21   1   3      840.80     1127.09    206.48 o
 -19   1   3      146.23      109.78    198.59 o
 -17   1   3      312.88      340.10    283.95 o
 -15   1   3        1.99      -35.59    109.43 o
 -13   1   3       92.40      119.10     88.63 o
 -11   1   3     5837.96     5467.22    290.33 o
  -9   1   3     4099.99     4607.18    244.23 o
  -7   1   3      899.26      842.91     62.57 o
  -5   1   3     8110.07     8218.59    315.50 o
  -3   1   3    11569.65    11249.50    425.63 o
  -1   1   3     6076.92     6369.75    325.99 o
   1   1   3    16334.21    15955.16    608.10 o
   3   1   3      603.24      563.92     42.40 o
   5   1   3     4648.03     4800.43    179.27 o
   7   1   3      111.05      150.43     52.42 o
   9   1   3      326.91      264.39     71.08 o
  11   1   3     1654.85     1486.87    101.03 o
  13   1   3      697.06      739.00     95.06 o
  15   1   3       37.73      -56.01    148.08 o
  17   1   3       60.55      -58.00    141.75 o
  19   1   3      313.42       95.32    243.82 o
  21   1   3       18.59      -37.66    265.40 o
 -26   2   3      738.68     1001.04    413.42 o
 -24   2   3      292.58       60.68    213.81 o
 -22   2   3      560.77      620.22    192.46 o
 -20   2   3        7.99     -112.24    192.05 o
 -18   2   3      276.06       26.40    140.23 o
 -16   2   3     3451.44     3185.12    407.72 o
 -14   2   3      324.75      470.03    114.93 o
 -12   2   3       74.18      109.47    117.19 o
 -10   2   3    15738.95    16056.06    777.00 o
  -8   2   3     3637.60     3935.85    330.59 o
  -6   2   3      230.91      180.96     45.55 o
  -4   2   3     5703.15     6052.08    263.41 o
  -2   2   3      490.34      668.02     70.96 o
   0   2   3     3414.64     3076.13    212.20 o
   2   2   3    12277.20    11352.70    566.34 o
   4   2   3     1033.89     1188.78     72.07 o
   6   2   3      122.12      115.74     67.03 o
   8   2   3     4829.91     4932.76    246.14 o
  10   2   3     1495.83     1554.79    120.46 o
  12   2   3     5166.92     5220.20    262.36 o
  14   2   3     1632.37     1679.44    247.23 o
  16   2   3     1309.14     1295.63    454.44 o
  18   2   3       49.17     -230.15    230.15 o
  20   2   3      561.73      266.93    379.46 o
 -25   3   3     1185.12     1440.07    360.15 o
 -23   3   3      222.69      102.17    203.03 o
 -21   3   3      345.07      229.08    169.93 o
 -19   3   3     3993.01     4383.32    326.49 o
 -17   3   3     2473.22     2467.71    209.52 o
 -15   3   3       46.95      139.39    124.74 o
 -13   3   3       30.09      -44.97    100.49 o
 -11   3   3     1849.58     2061.15    162.18 o
  -9   3   3     5953.86     5826.63    266.28 o
  -7   3   3     6890.46     6938.13    307.81 o
  -5   3   3    12713.54    12617.69    627.59 o
  -3   3   3     4056.02     4022.78    214.02 o
  -1   3   3       30.26       22.93     43.35 o
   1   3   3      101.30       -9.19     56.72 o
   3   3   3      449.16      453.44     89.25 o
   5   3   3     9870.83    10358.31    447.09 o
   7   3   3    18660.05    17471.85    742.21 o
   9   3   3     2494.53     2311.65    147.71 o
  11   3   3     3677.82     3535.73    295.94 o
  13   3   3     1748.72     1100.76    301.07 o
  15   3   3     1501.62     1503.45    351.06 o
  17   3   3      153.98      260.45    398.21 o
  19   3   3     1550.60     1146.12    466.94 o
  21   3   3     1288.99      469.17    311.18 o
 -24   4   3      942.54     1002.53    527.15 o
 -22   4   3     1516.52     1032.17    267.88 o
 -20   4   3     4563.87     4305.50    763.45 o
 -18   4   3      143.86      273.14    187.02 o
 -16   4   3      287.43      139.94    157.14 o
 -14   4   3      609.71      676.23    171.98 o
 -12   4   3     1490.12     1654.73    196.15 o
 -10   4   3    11768.46    11099.80    527.86 o
  -8   4   3    13493.63    13153.08    508.61 o
  -6   4   3     9308.63     9918.17    502.29 o
  -4   4   3    13348.78    13885.38    692.30 o
  -2   4   3      932.50     1108.22     89.92 o
   0   4   3     4727.97     5516.32    247.66 o
   2   4   3     2202.97     1987.39    155.13 o
   4   4   3    14292.93    14877.57    924.14 o
   6   4   3    13574.80    13584.88    679.97 o
   8   4   3     2341.00     2161.87    173.22 o
  10   4   3     5177.82     4902.37    334.22 o
  12   4   3     2571.83     2516.33    351.63 o
  14   4   3      832.42      869.15    672.00 o
  16   4   3       39.18     -214.17    214.17 o
  18   4   3     1422.52     1400.66    295.35 o
  20   4   3     1151.65     1075.70    300.56 o
 -23   5   3      791.31      496.56    670.86 o
 -21   5   3     1896.71     1732.57    301.02 o
 -19   5   3      436.35      395.61    313.57 o
 -17   5   3      740.39     1048.33    346.51 o
 -15   5   3     1570.46     1573.55    184.49 o
 -13   5   3      102.22       63.40    120.50 o
 -11   5   3     1867.82     1780.55    153.02 o
  -9   5   3     8565.80     8431.96    343.17 o
  -7   5   3    11207.19    11446.00    509.42 o
  -5   5   3    15158.76    15319.37    956.30 o
  -3   5   3      508.53      531.99     87.37 o
  -1   5   3      474.13      628.93    101.86 o
   1   5   3     4247.68     3956.29    231.29 o
   3   5   3     2584.30     2585.83    225.76 o
   5   5   3      987.31      757.79    169.28 o
   7   5   3     3909.95     3845.49    247.19 o
   9   5   3     6998.02     6557.77    374.42 o
  11   5   3     5862.11     5959.63    438.52 o
  13   5   3       33.01      169.43    186.25 o
  15   5   3        8.45     -225.29    225.29 o
  17   5   3     1180.28     1332.61    308.46 o
  19   5   3      840.40      841.59    337.42 o
 -22   6   3      205.36      256.47    283.28 o
 -20   6   3       52.76      -49.23    249.43 o
 -18   6   3     2056.34     1517.81    276.21 o
 -16   6   3      662.49      997.09    222.48 o
 -14   6   3     1883.92     2032.88    297.09 o
 -12   6   3    10562.96    10526.21    669.46 o
 -10   6   3      166.11       63.24    100.59 o
  -8   6   3       43.46      -71.53     85.79 o
  -6   6   3     4855.83     5221.11    262.02 o
  -4   6   3      176.46      188.24     98.50 o
  -2   6   3     5112.88     5144.00    293.77 o
   0   6   3    10969.08    10773.81    556.77 o
   2   6   3     2011.23     1919.15    201.84 o
   4   6   3     2310.61     2596.00    426.04 o
   6   6   3      357.14      369.41    160.37 o
   8   6   3       88.24      282.16    132.88 o
  10   6   3     2468.26     2744.90    279.06 o
  12   6   3     2960.43     3240.27    331.77 o
  14   6   3     1594.64     1374.67    263.69 o
  16   6   3      468.39      487.51    265.44 o
 -19   7   3      528.56      352.45    240.80 o
 -17   7   3     1417.02     1660.00    229.98 o
 -15   7   3     1479.16     1572.79    208.64 o
 -13   7   3     5080.23     5102.43    879.71 o
 -11   7   3       18.70      -46.34    134.69 o
  -9   7   3      440.48      174.23    131.67 o
  -7   7   3     4881.28     4838.52    303.09 o
  -5   7   3      560.07      718.32    148.24 o
  -3   7   3     1051.29     1198.40    152.68 o
  -1   7   3     4677.56     4550.18    303.42 o
   1   7   3      230.32      226.30    153.34 o
   3   7   3     4997.99     4970.31    374.73 o
   5   7   3     1988.25     2050.10    423.20 o
   7   7   3      101.55       70.90    142.08 o
   9   7   3     4977.53     5095.71    403.31 o
  11   7   3      152.27       33.25    292.55 o
  13   7   3      229.07      -13.92    283.46 o
  15   7   3      918.87      695.37    285.64 o
 -18   8   3        5.42      229.82    283.39 o
 -16   8   3       16.22      431.10    203.65 o
 -14   8   3     1222.53     1470.18    211.12 o
 -12   8   3      802.74      875.96    182.39 o
 -10   8   3      423.40      547.76    249.94 o
  -8   8   3     2277.95     1995.10    637.35 o
  -6   8   3      729.16      596.28    201.16 o
  -4   8   3        9.26      -19.16    188.30 o
  -2   8   3       92.78      -32.16    126.83 o
   0   8   3      126.95      360.23    177.88 o
   2   8   3     3876.68     3169.88    299.07 o
   4   8   3     3781.62     4208.61    361.35 o
   6   8   3       41.90       -5.59    225.52 o
   8   8   3      490.09      947.63    315.84 o
  10   8   3     1243.75     1135.11    336.29 o
  12   8   3       52.38     -139.85    243.90 o
 -15   9   3      451.22      380.19    271.02 o
 -13   9   3        5.83     -185.76    237.75 o
 -11   9   3       43.49      277.40    223.16 o
  -9   9   3      944.69     1566.41    266.86 o
  -7   9   3      252.49      461.26    321.52 o
  -5   9   3      955.61      958.68    273.88 o
  -3   9   3      630.55      667.16    309.02 o
  -1   9   3        2.36      359.41    251.79 o
   1   9   3      149.00        1.14    331.74 o
   3   9   3       16.36      163.30    245.40 o
   5   9   3       90.35      157.63    237.21 o
   7   9   3     1816.48     1300.83    390.82 o
   9   9   3      202.02      509.71    256.45 o
 -10  10   3      426.02      494.10    259.39 o
  -8  10   3       37.01      524.88    419.22 o
  -6  10   3      128.29     -277.21    349.92 o
  -4  10   3      311.51      800.86    332.31 o
  -2  10   3       43.92       40.71    304.34 o
   0  10   3       51.45      213.63    337.28 o
   2  10   3      161.79      161.68    516.36 o
   4  10   3       19.87     -369.24    410.13 o
 -26   0   4      581.44      668.02    407.86 o
 -24   0   4      579.90      670.95    262.52 o
 -22   0   4       34.30     -106.66    200.71 o
 -20   0   4     1835.94     1975.30    248.17 o
 -18   0   4    15803.88    16043.46    986.22 o
 -16   0   4      809.13      820.00    167.10 o
 -14   0   4       25.37      151.54     67.71 o
 -12   0   4    42016.54    41057.74   1987.13 o
 -10   0   4    15657.23    15811.36    782.09 o
  -8   0   4     1036.53     1011.23    119.99 o
  -6   0   4     1781.02     2393.99    285.73 o
  -4   0   4     6753.17     6803.90    423.15 o
  -2   0   4     4454.52     3824.23    250.89 o
   0   0   4    50307.56    49632.86   2924.73 o
   2   0   4     9122.57     8434.77    419.70 o
   4   0   4    36995.26    36959.78   1780.16 o
   6   0   4    27828.19    28787.55   1397.25 o
   8   0   4       32.00      205.60     89.42 o
  10   0   4      122.73      297.03    110.55 o
  12   0   4     3921.04     3885.63    255.90 o
  14   0   4     1358.36     1636.85    187.78 o
  16   0   4     1101.34     1307.05    230.15 o
  18   0   4     2046.87     1959.78    293.86 o
  20   0   4      936.17      757.48    289.37 o
 -27   1   4      858.00      843.09    284.09 o
 -25   1   4      581.99     1005.54    407.59 o
 -23   1   4      207.22      314.99    189.81 o
 -21   1   4       85.06      155.80    152.80 o
 -19   1   4     2585.62     2729.44    221.26 o
 -17   1   4     8094.37     8598.03    463.94 o
 -15   1   4     3902.06     3966.47    244.65 o
 -13   1   4     6786.81     6790.45    313.34 o
 -11   1   4     7168.95     7578.38    345.68 o
  -9   1   4     2469.77     2364.58    122.04 o
  -7   1   4     3084.33     3091.58    130.59 o
  -5   1   4      537.91      516.55     53.25 o
  -3   1   4    15442.26    15627.46    668.33 o
  -1   1   4    65257.36    66913.80   2827.36 o
   1   1   4      324.91      281.07     63.87 o
   3   1   4     2067.31     2050.73     89.19 o
   5   1   4    15617.04    15536.06    539.96 o
   7   1   4     6306.47     6486.17    243.14 o
   9   1   4     5652.35     5671.16    221.05 o
  11   1   4      847.23      996.52    122.19 o
  13   1   4       11.66      288.71    113.39 o
  15   1   4     2392.26     2454.01    218.26 o
  17   1   4     3120.92     2873.54    259.66 o
  19   1   4      645.03      205.29    413.54 o
  21   1   4     1179.82     1691.37    344.59 o
 -26   2   4      815.44     1045.75    237.44 o
 -24   2   4     1344.33     1553.51    237.01 o
 -22   2   4     1871.98     1869.93    393.66 o
 -20   2   4      538.13      528.78    164.20 o
 -18   2   4        8.15     -105.15    136.90 o
 -16   2   4      823.58      831.66    152.38 o
 -14   2   4     2713.42     2237.75    174.68 o
 -12   2   4     4848.17     4882.98    234.16 o
 -10   2   4    16879.41    17422.75    738.60 o
  -8   2   4    11519.53    10974.40    470.60 o
  -6   2   4      464.52      499.64     60.67 o
  -4   2   4     2122.19     1935.91    102.49 o
  -2   2   4     9050.34     8962.84    388.18 o
   0   2   4     3333.99     3171.17    217.52 o
   2   2   4     5616.89     5102.81    209.30 o
   4   2   4    11442.45    11230.00    436.64 o
   6   2   4     2755.97     2594.01    128.75 o
   8   2   4     1956.65     2271.78    210.22 o
  10   2   4     2484.00     2557.90    159.09 o
  12   2   4       13.76        0.70    106.86 o
  14   2   4     1338.55     1182.45    212.66 o
  16   2   4     5179.54     4663.34    397.50 o
  18   2   4      511.43      485.60    597.58 o
  20   2   4      527.96      551.64    299.11 o
 -25   3   4      632.95      173.80    224.31 o
 -23   3   4       27.62        4.83    187.34 o
 -21   3   4      854.47      896.14    182.96 o
 -19   3   4     4161.05     4730.69    308.96 o
 -17   3   4     1327.06     1331.55    166.46 o
 -15   3   4       21.78       77.69    119.87 o
 -13   3   4     2147.82     2813.77    192.57 o
 -11   3   4     2631.68     2676.70    200.40 o
  -9   3   4    21920.74    21769.31    919.47 o
  -7   3   4     9239.85     8540.87    370.51 o
  -5   3   4     7676.87     7100.92    362.17 o
  -3   3   4       11.15       39.09     63.57 o
  -1   3   4      242.09      224.53     81.50 o
   1   3   4     1462.26     1295.00    105.75 o
   3   3   4     1185.84     1287.03    138.11 o
   5   3   4     7351.85     7455.26    333.95 o
   7   3   4    22287.53    22004.91    929.72 o
   9   3   4     1593.85     1166.83    144.59 o
  11   3   4       71.78       12.25    213.21 o
  13   3   4       77.34     -156.78    179.82 o
  15   3   4       63.95      -55.69    196.36 o
  17   3   4      242.82      -58.60    431.15 o
  19   3   4      506.55      748.46    289.15 o
 -24   4   4      131.21      192.43    344.81 o
 -22   4   4      738.40      527.91    267.00 o
 -20   4   4     1407.86     1428.45    333.21 o
 -18   4   4      446.31      394.48    149.70 o
 -16   4   4       11.17      -64.07    133.80 o
 -14   4   4     3904.12     3748.32    243.81 o
 -12   4   4      200.59       21.00     85.16 o
 -10   4   4      327.10      222.13     85.61 o
  -8   4   4      701.83      987.98    238.92 o
  -6   4   4      540.38      707.01    148.44 o
  -4   4   4     3257.16     3391.34    211.53 o
  -2   4   4      955.97     1140.58    200.29 o
   0   4   4      108.92      215.62     71.95 o
   2   4   4     9446.59     8996.69    465.99 o
   4   4   4      956.35      753.04    127.24 o
   6   4   4     1193.94     1305.90    133.08 o
   8   4   4     2609.58     2587.98    201.91 o
  10   4   4       14.65     -128.82    128.82 o
  12   4   4      365.22      265.31    182.97 o
  14   4   4       49.40      292.97    203.13 o
  16   4   4      212.79       59.78    233.98 o
  18   4   4      590.90      174.07    274.32 o
 -23   5   4      201.31      260.95    276.86 o
 -21   5   4      176.57      183.99    258.07 o
 -19   5   4     1061.67     1433.21    247.67 o
 -17   5   4      660.27      701.88    160.81 o
 -15   5   4     3228.14     3235.90    363.55 o
 -13   5   4        0.69      -38.60     97.70 o
 -11   5   4      177.13      210.18    101.83 o
  -9   5   4     1367.85     1206.78     95.46 o
  -7   5   4      515.78      451.92     97.19 o
  -5   5   4     1640.29     1669.20    214.29 o
  -3   5   4     3160.24     3498.05    208.91 o
  -1   5   4      563.85      443.49     93.87 o
   1   5   4     1551.94     1323.04    127.60 o
   3   5   4      176.13      160.60    125.36 o
   5   5   4     6018.08     5866.12    445.92 o
   7   5   4     1341.69     1082.69    145.16 o
   9   5   4     2193.23     2280.63    365.37 o
  11   5   4     1306.33      953.66    214.80 o
  13   5   4     1084.02      961.07    231.30 o
  15   5   4      721.31      657.78    246.91 o
  17   5   4      190.04     -259.55    259.55 o
 -22   6   4        0.30      258.46    292.42 o
 -20   6   4      626.39      746.79    214.58 o
 -18   6   4       32.61      121.48    165.80 o
 -16   6   4       57.49       53.45    152.24 o
 -14   6   4        6.17       -5.17    130.10 o
 -12   6   4       38.97      180.11    105.28 o
 -10   6   4      621.82      645.78    110.09 o
  -8   6   4      653.80      706.13    105.24 o
  -6   6   4       25.66      -61.08    128.60 o
  -4   6   4      480.38      309.89    143.13 o
  -2   6   4      144.75      119.85     98.51 o
   0   6   4       14.67      -99.99     99.99 o
   2   6   4        9.46       26.06    138.11 o
   4   6   4       60.45        6.58    143.49 o
   6   6   4     2322.70     2412.08    612.92 o
   8   6   4      327.10       48.64    143.31 o
  10   6   4        0.16     -177.88    177.88 o
  12   6   4      290.78      344.99    246.54 o
  14   6   4      947.42     1168.32    277.98 o
  16   6   4       60.37     -175.18    252.16 o
 -21   7   4       14.86     -302.20    302.20 o
 -19   7   4        0.86     -173.38    203.15 o
 -17   7   4      266.47      366.61    197.37 o
 -15   7   4      834.35     1005.20    182.63 o
 -13   7   4       94.83      116.34    135.89 o
 -11   7   4      775.39      671.44    144.75 o
  -9   7   4     1272.07     1269.25    134.37 o
  -7   7   4      466.35      490.51    136.33 o
  -5   7   4      334.73      322.81    261.87 o
  -3   7   4     1052.74     1354.71    230.67 o
  -1   7   4      696.16      547.78    122.44 o
   1   7   4     1355.11     1481.66    205.76 o
   3   7   4      955.28     1078.68    195.84 o
   5   7   4      135.35      155.59    166.95 o
   7   7   4      345.79      341.32    152.19 o
   9   7   4      507.87      543.31    219.20 o
  11   7   4      154.95       54.78    216.96 o
  13   7   4      172.23      -80.21    260.96 o
  15   7   4      514.47      514.70    273.34 o
 -18   8   4      250.19      238.45    225.27 o
 -16   8   4      155.46      105.26    194.18 o
 -14   8   4      195.39       -0.64    171.78 o
 -12   8   4      475.36      703.06    208.78 o
 -10   8   4      330.00      322.91    241.42 o
  -8   8   4     4056.25     3537.40    337.00 o
  -6   8   4      526.61      673.65    214.86 o
  -4   8   4        3.26       71.84    139.98 o
  -2   8   4     1338.96     1326.90    169.53 o
   0   8   4        3.27     -173.08    173.08 o
   2   8   4      268.62       56.52    189.10 o
   4   8   4      722.33      679.43    478.30 o
   6   8   4       20.46     -199.95    204.05 o
   8   8   4     1626.48     1948.28    281.94 o
  10   8   4      357.01      235.85    256.17 o
  12   8   4       29.21      -38.62    359.01 o
 -15   9   4        8.45      183.17    245.71 o
 -13   9   4      577.89      635.85    251.85 o
 -11   9   4      530.03      846.48    256.76 o
  -9   9   4      697.28      813.87    238.18 o
  -7   9   4     1292.08      960.00    362.42 o
  -5   9   4      971.22     1761.53    589.63 o
  -3   9   4      740.89     1613.80    935.57 o
  -1   9   4       27.44      396.50    346.51 o
   1   9   4       33.92     -117.33    214.17 o
   3   9   4      221.34      360.58    238.43 o
   5   9   4      303.94      129.51    235.55 o
   7   9   4     2924.06     2894.54    347.25 o
   9   9   4     1223.41     1555.24    589.06 o
 -10  10   4     2967.21     2924.92    355.10 o
  -8  10   4     1924.71     2461.93    518.07 o
  -6  10   4        6.59      433.99    385.14 o
  -4  10   4       15.64     -163.87    316.04 o
  -2  10   4       69.30       61.44    359.00 o
   0  10   4      789.69      280.62    378.32 o
   2  10   4      594.36      416.95    439.67 o
   4  10   4       71.91     -310.16    404.45 o
 -27   1   5      309.56      733.47    223.49 o
 -25   1   5       44.25      230.16    207.49 o
 -23   1   5      281.40      356.12    177.59 o
 -21   1   5      476.03      432.47    160.44 o
 -19   1   5        1.04      148.07    138.61 o
 -17   1   5        1.56      105.57    124.54 o
 -15   1   5     1110.77     1064.59    148.24 o
 -13   1   5        1.19       48.27     63.68 o
 -11   1   5       11.17       26.98     56.99 o
  -9   1   5     7069.87     7740.37    302.32 o
  -7   1   5     2339.56     2355.29    105.56 o
  -5   1   5     3292.82     3545.24    144.83 o
  -3   1   5    60623.80    62671.15   2650.47 o
  -1   1   5     2017.31     2278.28    118.88 o
   1   1   5     1655.91     1669.02     69.84 o
   3   1   5     2748.22     2989.14    122.41 o
   5   1   5     5187.75     5334.15    202.15 o
   7   1   5     1352.25     1338.49    100.52 o
   9   1   5     2099.20     2156.43    120.37 o
  11   1   5       88.04      209.05     88.82 o
  13   1   5     2496.74     2303.52    144.27 o
  15   1   5      130.68      217.96    137.53 o
  17   1   5       60.06     -114.83    200.33 o
  19   1   5      540.50      246.62    287.16 o
 -26   2   5      331.39      354.98    228.93 o
 -24   2   5      140.11      405.98    202.71 o
 -22   2   5      503.91      547.90    178.51 o
 -20   2   5      883.97      619.16    177.81 o
 -18   2   5      103.30      136.05    138.61 o
 -16   2   5      163.58      112.31     90.34 o
 -14   2   5     4820.55     4841.57    237.77 o
 -12   2   5     4269.93     4906.04    234.98 o
 -10   2   5        8.38      -54.40     54.40 o
  -8   2   5     2442.30     2621.24    131.29 o
  -6   2   5     4174.57     4711.75    192.11 o
  -4   2   5     6989.86     6873.30    269.77 o
  -2   2   5      454.38      344.80     53.46 o
   0   2   5     1170.05     1302.24     93.06 o
   2   2   5     9906.27     9777.70    385.60 o
   4   2   5     7738.12     7777.76    310.79 o
   6   2   5      170.90      296.14     92.10 o
   8   2   5      360.03      227.11     80.21 o
  10   2   5      443.13      628.17    101.06 o
  12   2   5     1573.07     1625.30    232.54 o
  14   2   5     1892.59     1529.77    227.70 o
  16   2   5      162.54     -271.57    518.07 o
  18   2   5      178.16      -80.67    272.72 o
 -25   3   5      388.06      351.94    219.99 o
 -23   3   5     2694.63     2428.22    254.61 o
 -21   3   5     2527.34     2865.10    244.28 o
 -19   3   5       28.54      138.91    222.19 o
 -17   3   5       18.98      -67.94    105.52 o
 -15   3   5      722.19      774.15    108.07 o
 -13   3   5     7978.20     7989.36    366.39 o
 -11   3   5     6755.15     6565.07    267.95 o
  -9   3   5     3965.64     4151.18    201.00 o
  -7   3   5     7385.64     7191.38    318.22 o
  -5   3   5      378.17      479.60     86.00 o
  -3   3   5     1301.08     1496.79    102.35 o
  -1   3   5       13.29      -63.37     79.70 o
   1   3   5     3426.76     3481.08    206.58 o
   3   3   5    19484.01    18867.13   1158.39 o
   5   3   5    10158.50     9110.95    474.60 o
   7   3   5      550.92      350.55    112.33 o
   9   3   5     1880.16     1629.73    165.61 o
  11   3   5      168.53      178.76    134.17 o
  13   3   5       39.41       78.66    190.21 o
  15   3   5     1242.02     1023.28    237.46 o
  17   3   5      194.22      144.83    259.45 o
  19   3   5      662.52      822.73    314.13 o
 -24   4   5      244.75      181.04    267.92 o
 -22   4   5     3767.17     3553.04    295.94 o
 -20   4   5     2367.01     2342.34    325.29 o
 -18   4   5      493.16      548.10    128.38 o
 -16   4   5     1839.24     1700.39    153.01 o
 -14   4   5      858.36      823.49    112.11 o
 -12   4   5     2269.58     2570.62    184.97 o
 -10   4   5     1944.13     2017.75    128.21 o
  -8   4   5      806.85      729.38     80.24 o
  -6   4   5    21517.30    20876.72   1031.49 o
  -4   4   5    22076.98    22037.61   1086.87 o
  -2   4   5      103.74      134.29     57.42 o
   0   4   5       16.68      -68.79     68.79 o
   2   4   5      190.37      250.85     85.64 o
   4   4   5     5332.58     5620.35    392.86 o
   6   4   5     9681.88    10256.51    537.60 o
   8   4   5     3402.59     3557.24    241.22 o
  10   4   5     3442.65     2625.86    365.33 o
  12   4   5      293.38      122.51    181.55 o
  14   4   5       32.43      135.36    257.90 o
  16   4   5      374.20      270.81    253.30 o
  18   4   5      830.24      708.87    401.05 o
 -23   5   5      520.73      764.86    292.80 o
 -21   5   5     3673.41     3219.62    425.47 o
 -19   5   5     1436.47     1366.88    168.70 o
 -17   5   5       69.20     -119.24    119.24 o
 -15   5   5      970.32      953.45    131.36 o
 -13   5   5     3017.55     3087.55    196.23 o
 -11   5   5     4955.79     4871.85    246.48 o
  -9   5   5     4182.34     3879.02    203.56 o
  -7   5   5     2162.28     2287.74    164.72 o
  -5   5   5     8951.42     9742.26    502.52 o
  -3   5   5     2722.20     2646.57    230.50 o
  -1   5   5      227.46      221.62     92.89 o
   1   5   5     6095.65     5474.12    310.41 o
   3   5   5     8694.21     8767.96    580.74 o
   5   5   5     5507.94     5713.33    411.78 o
   7   5   5       13.73       28.38    129.63 o
   9   5   5      140.00      222.24    143.22 o
  11   5   5     2216.05     2337.38    518.07 o
  13   5   5     2184.47     1733.59    274.32 o
  15   5   5     1073.32     1445.39    282.37 o
  17   5   5     1465.27      792.57    301.05 o
 -22   6   5      129.95      200.78    260.27 o
 -20   6   5      302.58      344.88    195.08 o
 -18   6   5      206.65       93.91    161.11 o
 -16   6   5     2662.70     2958.03    237.57 o
 -14   6   5    12402.57    12965.39    660.93 o
 -12   6   5     1828.45     1755.64    190.82 o
 -10   6   5      207.11      204.01     89.25 o
  -8   6   5     1500.29     1766.02    240.88 o
  -6   6   5     1099.69     1252.33    358.44 o
  -4   6   5     1016.90     1203.12    232.90 o
  -2   6   5     3687.98     3605.48    235.00 o
   0   6   5     6983.48     6686.77    377.13 o
   2   6   5     9683.23     9949.99    659.57 o
   4   6   5     1172.45      952.40    182.40 o
   6   6   5        9.24     -105.30    124.56 o
   8   6   5      859.64     1037.25    249.31 o
  10   6   5      743.94      794.92    212.04 o
  12   6   5      454.92      263.81    249.83 o
  14   6   5      706.49      898.34    279.40 o
 -21   7   5       27.31     -165.26    214.80 o
 -19   7   5      804.16      719.55    208.11 o
 -17   7   5     1251.78     1354.66    208.70 o
 -15   7   5      455.50      274.48    159.04 o
 -13   7   5     6254.59     6134.91    370.88 o
 -11   7   5     3143.82     3394.31    205.68 o
  -9   7   5       58.32       56.55    111.34 o
  -7   7   5      274.14      293.71    160.19 o
  -5   7   5       82.01      216.61    171.51 o
  -3   7   5      438.52      457.40    163.99 o
  -1   7   5     4577.49     4575.27    291.01 o
   1   7   5     4898.50     5001.82    389.44 o
   3   7   5     2839.88     2967.38    284.77 o
   5   7   5     2161.17     2855.07    744.14 o
   7   7   5      636.58      680.73    177.51 o
   9   7   5      133.87       18.14    290.84 o
  11   7   5      150.33      271.36    233.98 o
  13   7   5     1088.86     1319.32    315.99 o
 -18   8   5     1760.28     1599.97    242.69 o
 -16   8   5     1279.15     1118.64    214.90 o
 -14   8   5      206.01      110.71    203.59 o
 -12   8   5      259.73      315.80    203.17 o
 -10   8   5      116.36      -41.09    176.85 o
  -8   8   5       27.33      349.54    213.85 o
  -6   8   5     1293.89     1421.45    197.16 o
  -4   8   5     2405.46     3251.04    616.27 o
  -2   8   5     1136.12     1298.67    177.55 o
   0   8   5      331.81      317.91    194.75 o
   2   8   5      314.82      112.83    200.85 o
   4   8   5     1089.49     1545.59    258.07 o
   6   8   5      675.30      433.56    226.01 o
   8   8   5       50.29      -25.60    222.41 o
  10   8   5      634.41      595.79    268.30 o
 -15   9   5      250.91       57.18    242.73 o
 -13   9   5      143.76       26.93    228.34 o
 -11   9   5      303.56      451.64    233.42 o
  -9   9   5     2472.09     2398.96    608.94 o
  -7   9   5      220.69      216.90    335.72 o
  -5   9   5        8.01      -17.40    258.09 o
  -3   9   5      121.91      198.82    313.57 o
  -1   9   5      373.91      563.68    230.50 o
   1   9   5      600.24      544.82    241.29 o
   3   9   5      371.12     -116.89    226.63 o
   5   9   5      143.67      218.53    257.07 o
   7   9   5       18.32        0.89    234.38 o
 -10  10   5        2.05     -128.52    248.82 o
  -8  10   5      106.23     -285.16    398.77 o
  -6  10   5      312.85       54.53    394.23 o
  -4  10   5      381.29      737.47    693.02 o
  -2  10   5      117.14     -406.73    406.73 o
   0  10   5      327.01      139.74    432.86 o
   2  10   5       30.82       79.53    396.50 o
 -28   0   6      238.35      931.60    407.86 o
 -26   0   6      767.28      695.29    368.10 o
 -24   0   6     1639.26     1768.90    377.19 o
 -22   0   6     1910.45     1675.58    240.52 o
 -20   0   6      477.51      741.47    190.78 o
 -18   0   6    13729.59    12346.79    913.42 o
 -16   0   6    18143.11    17486.85   1052.53 o
 -14   0   6    27536.35    26701.26   1305.73 o
 -12   0   6       90.99       42.94     66.08 o
 -10   0   6      327.28      335.20     82.17 o
  -8   0   6     9230.38     9161.57    567.58 o
  -6   0   6       49.16       28.38     92.59 o
  -4   0   6      776.64      995.14    144.29 o
  -2   0   6    18344.40    17797.24   1079.72 o
   0   0   6    23792.61    24849.48   1204.05 o
   2   0   6    37422.97    37576.27   2168.73 o
   4   0   6      122.27       96.58     71.74 o
   6   0   6      101.55       -6.43     86.27 o
   8   0   6     4124.91     4556.85    399.81 o
  10   0   6      141.00       35.08    122.62 o
  12   0   6     6091.64     5913.19    351.86 o
  14   0   6     4084.08     4237.21    295.87 o
  16   0   6      144.96      126.89    240.32 o
  18   0   6     1275.90     2123.37    481.71 o
 -27   1   6      449.55      802.37    237.96 o
 -25   1   6     2012.30     1713.22    452.02 o
 -23   1   6     1597.21     1375.39    210.01 o
 -21   1   6       68.92     -142.98    142.98 o
 -19   1   6     2923.95     3133.96    297.37 o
 -17   1   6     4134.29     4232.27    265.76 o
 -15   1   6     2456.61     2478.01    148.54 o
 -13   1   6     8837.81     9038.56    401.30 o
 -11   1   6    13601.67    14075.28    537.55 o
  -9   1   6     7028.77     7037.07    278.81 o
  -7   1   6      352.31      393.58     48.46 o
  -5   1   6       20.93       94.69     36.87 o
  -3   1   6    17738.06    18360.34    788.85 o
  -1   1   6    20903.95    21891.61    939.00 o
   1   1   6    12780.21    12803.29    385.30 o
   3   1   6    10672.53    10942.30    385.67 o
   5   1   6     2449.72     2298.52    110.04 o
   7   1   6     2075.26     2142.85    147.77 o
   9   1   6       43.16      103.78     81.29 o
  11   1   6      434.75      471.82    100.55 o
  13   1   6     4216.58     3925.54    232.93 o
  15   1   6     2168.71     2217.81    204.97 o
  17   1   6     1236.65      421.41    266.53 o
  19   1   6      774.64      419.82    553.28 o
 -26   2   6      658.52      769.96    261.02 o
 -24   2   6     2390.50     2811.81    271.67 o
 -22   2   6     4621.69     5240.25    448.94 o
 -20   2   6      179.09      203.16    146.88 o
 -18   2   6      451.04      884.80    245.50 o
 -16   2   6     2521.68     2454.91    158.74 o
 -14   2   6       79.57      211.72     80.93 o
 -12   2   6     4005.52     3853.86    192.26 o
 -10   2   6     5921.60     5860.95    266.56 o
  -8   2   6    15966.40    16007.26    612.02 o
  -6   2   6    28160.54    26580.27   1002.03 o
  -4   2   6      251.91      292.58     40.65 o
  -2   2   6     3007.74     3292.47    162.86 o
   0   2   6    15855.95    14911.47    577.19 o
   2   2   6     1236.04     1321.91     79.26 o
   4   2   6     6756.85     6614.57    274.07 o
   6   2   6     1941.71     1983.03    120.07 o
   8   2   6      315.02      362.02    100.49 o
  10   2   6     3623.62     3735.62    221.85 o
  12   2   6       33.98     -117.17    117.17 o
  14   2   6      238.60      139.94    197.19 o
  16   2   6     4028.37     3591.16    373.46 o
  18   2   6      915.75      618.95    306.85 o
 -27   3   6      689.11      490.75    239.39 o
 -25   3   6      190.54      217.39    217.35 o
 -23   3   6      398.73      543.19    192.75 o
 -21   3   6     3024.67     3271.20    382.21 o
 -19   3   6      480.59      809.98    164.12 o
 -17   3   6     2177.12     2373.71    244.78 o
 -15   3   6      656.44      703.87    106.94 o
 -13   3   6     1146.62     1364.90    113.11 o
 -11   3   6     3076.22     3530.17    180.57 o
  -9   3   6     4243.10     4470.96    213.97 o
  -7   3   6     6308.04     6188.90    278.49 o
  -5   3   6    14309.99    14002.98    596.37 o
  -3   3   6       24.80       40.43     56.34 o
  -1   3   6     1634.16     1754.49    134.73 o
   1   3   6     1340.50     1344.26    105.05 o
   3   3   6      142.62      114.66     80.42 o
   5   3   6     5011.94     4902.94    250.74 o
   7   3   6     1025.43     1807.89    217.52 o
   9   3   6      749.00      698.62    146.27 o
  11   3   6     1038.24      774.29    172.31 o
  13   3   6      386.00      587.19    212.04 o
  15   3   6      895.45     1325.66    282.93 o
  17   3   6       53.05      122.08    341.97 o
 -26   4   6      476.07      788.93    306.93 o
 -24   4   6        1.33      -11.73    210.73 o
 -22   4   6       53.05      -83.51    276.22 o
 -20   4   6      572.13      360.12    225.47 o
 -18   4   6      382.73      404.89    124.73 o
 -16   4   6     2386.92     2426.79    228.45 o
 -14   4   6      231.98      102.12     99.65 o
 -12   4   6      137.81      135.71     98.05 o
 -10   4   6     5106.62     5623.47    266.67 o
  -8   4   6      242.48      246.68     72.76 o
  -6   4   6      148.79      132.94     87.29 o
  -4   4   6     7735.19     7973.91    414.04 o
  -2   4   6      308.91      339.32    112.46 o
   0   4   6      432.00      376.07     92.65 o
   2   4   6      180.35      227.35     93.94 o
   4   4   6     1490.04     1580.28    234.59 o
   6   4   6     2266.89     2360.12    272.71 o
   8   4   6     4937.16     4901.14    307.44 o
  10   4   6       64.82      -78.98    142.15 o
  12   4   6      435.37      281.15    196.37 o
  14   4   6      533.95      475.84    239.30 o
  16   4   6       97.98       16.90    261.50 o
 -25   5   6      134.72      383.27    687.34 o
 -23   5   6       53.59       -6.04    277.12 o
 -21   5   6      378.34       68.94    184.67 o
 -19   5   6       59.46       50.04    131.63 o
 -17   5   6     1694.14     1387.26    148.57 o
 -15   5   6       83.39       57.12    111.83 o
 -13   5   6     2783.57     2213.43    263.61 o
 -11   5   6        3.72       94.22     91.17 o
  -9   5   6      671.21      562.35     93.45 o
  -7   5   6        0.91        2.86     94.47 o
  -5   5   6      239.05      200.45    244.83 o
  -3   5   6     2214.99     2616.45    238.59 o
  -1   5   6       10.30      -16.21     90.55 o
   1   5   6       11.83       72.03     96.29 o
   3   5   6      484.12      309.49    351.63 o
   5   5   6        0.87      172.66    134.11 o
   7   5   6        1.57     -134.59    134.59 o
   9   5   6      152.94       55.67    152.69 o
  11   5   6      322.94      166.61    245.97 o
  13   5   6       70.18      -17.86    239.57 o
  15   5   6        1.87     -291.98    291.98 o
 -22   6   6       14.64      292.52    276.65 o
 -20   6   6       10.15      165.42    184.08 o
 -18   6   6        0.22       48.76    161.24 o
 -16   6   6      231.02      136.54    127.09 o
 -14   6   6      186.14      198.22    114.88 o
 -12   6   6      631.17      752.34    119.14 o
 -10   6   6      487.84      696.52    111.38 o
  -8   6   6      734.08      628.94    120.85 o
  -6   6   6      425.81      926.25    174.73 o
  -4   6   6       88.92      161.16    162.49 o
  -2   6   6       25.17      185.70    111.34 o
   0   6   6      759.94      811.95    140.57 o
   2   6   6      165.76      161.42    161.90 o
   4   6   6       37.44      -75.83    282.89 o
   6   6   6      883.04      654.33    167.35 o
   8   6   6        5.85      325.10    164.72 o
  10   6   6      325.37      364.49    228.13 o
  12   6   6       15.60      -40.91    258.66 o
  14   6   6        3.38     -118.83    276.50 o
 -21   7   6      146.52      135.55    213.51 o
 -19   7   6      224.35      101.56    192.02 o
 -17   7   6        3.38     -120.64    174.08 o
 -15   7   6     2519.21     1894.50    204.64 o
 -13   7   6      364.84      264.29    128.73 o
 -11   7   6      169.11        4.44    124.17 o
  -9   7   6     1274.84     1467.32    284.26 o
  -7   7   6     1383.43     1830.77    597.01 o
  -5   7   6       24.23      -13.97    165.34 o
  -3   7   6      600.27      453.20    142.89 o
  -1   7   6       18.64      125.76    125.48 o
   1   7   6     3466.21     2922.67    286.67 o
   3   7   6     1881.81     1818.06    278.35 o
   5   7   6       79.82       -9.86    212.45 o
   7   7   6        4.53      -33.44    160.84 o
   9   7   6      271.37      240.19    222.00 o
  11   7   6       75.78     -120.70    249.73 o
 -18   8   6       31.50     -211.69    238.10 o
 -16   8   6      885.04      754.32    246.24 o
 -14   8   6       95.49      257.20    203.31 o
 -12   8   6        2.69      158.87    185.69 o
 -10   8   6     1357.47     1312.35    215.46 o
  -8   8   6      366.32      314.79    197.02 o
  -6   8   6       18.93     -109.40    164.36 o
  -4   8   6     1812.74     1892.87    207.50 o
  -2   8   6      895.40      830.18    170.51 o
   0   8   6      576.47      841.07    536.24 o
   2   8   6     1130.45     1066.27    232.95 o
   4   8   6       10.19     -199.80    199.80 o
   6   8   6        2.35       84.43    191.91 o
   8   8   6      285.95       28.43    260.17 o
  10   8   6        4.44      194.88    264.63 o
 -15   9   6       52.80      -97.42    243.32 o
 -13   9   6       58.36     -209.06    209.06 o
 -11   9   6      383.72      209.68    269.83 o
  -9   9   6      780.92      823.44    262.44 o
  -7   9   6     1048.67     1967.58    862.86 o
  -5   9   6      528.63     1020.21    370.37 o
  -3   9   6      403.36      253.63    188.81 o
  -1   9   6     1237.04     1595.70    286.90 o
   1   9   6      342.71      229.48    249.53 o
   3   9   6       30.33     -249.89    249.89 o
   5   9   6      371.52       -9.25    252.31 o
   7   9   6      782.28      726.79    268.32 o
 -10  10   6      501.55      769.14    377.19 o
  -8  10   6      775.73      157.92    379.46 o
  -6  10   6      976.29     1047.48    423.77 o
  -4  10   6       37.84     -297.66    412.41 o
  -2  10   6       53.18        5.68    436.27 o
   0  10   6      464.44      257.90    409.00 o
 -27   1   7      368.62      531.52    216.88 o
 -25   1   7     1105.61     1205.95    220.48 o
 -23   1   7      296.96      273.80    189.05 o
 -21   1   7       17.02      254.39    152.61 o
 -19   1   7      506.24      280.60    152.36 o
 -17   1   7      517.52      422.07    165.63 o
 -15   1   7     7437.29     7504.56    356.01 o
 -13   1   7     1706.99     1594.22     92.18 o
 -11   1   7     3763.92     4245.79    180.54 o
  -9   1   7     5969.05     6058.53    243.74 o
  -7   1   7    12178.84    12985.18    496.92 o
  -5   1   7      284.46      225.01     86.26 o
  -3   1   7    62718.36    63972.24   2706.53 o
  -1   1   7     1395.18     1289.95     93.13 o
   1   1   7     3147.06     3238.98    122.52 o
   3   1   7       38.62      -17.54     51.53 o
   5   1   7     8774.20     9139.11    334.62 o
   7   1   7      146.49      140.84     86.89 o
   9   1   7      304.35      264.71     93.00 o
  11   1   7      672.86      561.94    118.55 o
  13   1   7     2165.49     2238.26    193.39 o
  15   1   7        2.69       29.76    244.54 o
  17   1   7       31.09     -207.94    265.73 o
 -28   2   7       19.57     -124.04    234.32 o
 -26   2   7     1376.75     1062.14    226.36 o
 -24   2   7     1107.66     1080.28    213.61 o
 -22   2   7       19.11     -108.80    149.26 o
 -20   2   7     1129.61     1643.92    186.33 o
 -18   2   7      346.20      330.07    134.17 o
 -16   2   7      110.66      114.66     93.18 o
 -14   2   7      781.28      581.33     88.74 o
 -12   2   7      172.68      212.10    107.96 o
 -10   2   7     8169.02     8535.89    335.74 o
  -8   2   7    17802.73    18203.34    692.60 o
  -6   2   7        7.58       32.61     49.39 o
  -4   2   7     2633.38     2391.31    129.35 o
  -2   2   7        4.61      -25.42     52.79 o
   0   2   7      222.60      201.15     45.10 o
   2   2   7     5024.76     4897.19    191.59 o
   4   2   7        3.86     -103.81    103.81 o
   6   2   7     1337.28     1304.63    195.80 o
   8   2   7     1291.80     1259.98    162.02 o
  10   2   7       12.62      -57.99    119.85 o
  12   2   7     1509.91     1844.90    177.91 o
  14   2   7      502.87      427.58    236.73 o
  16   2   7       95.98     -214.08    310.73 o
 -27   3   7      377.16      508.86    243.61 o
 -25   3   7      353.78      195.49    206.34 o
 -23   3   7     1680.62     2079.08    236.63 o
 -21   3   7      772.37      906.81    279.52 o
 -19   3   7      624.49      705.26    156.50 o
 -17   3   7     1679.44     1832.09    163.37 o
 -15   3   7      177.95      191.23    100.36 o
 -13   3   7     3550.89     3915.37    319.28 o
 -11   3   7    13690.18    13611.58    587.88 o
  -9   3   7       38.38       38.11     62.61 o
  -7   3   7     8170.13     8117.46    358.42 o
  -5   3   7    14312.46    13761.98    530.22 o
  -3   3   7     1628.75     1618.15    111.51 o
  -1   3   7      354.12      319.37    119.28 o
   1   3   7     2107.01     2017.94    137.53 o
   3   3   7        8.94      -13.45     80.00 o
   5   3   7     5557.88     5616.25    286.38 o
   7   3   7     3293.47     3517.84    212.37 o
   9   3   7     1616.68     1358.61    171.83 o
  11   3   7     3738.57     3685.32    279.49 o
  13   3   7      221.60      384.41    442.51 o
  15   3   7      169.86      164.84    260.26 o
  17   3   7      181.28       59.57    300.85 o
 -26   4   7      577.64      439.70    256.80 o
 -24   4   7     1040.31     1007.78    234.45 o
 -22   4   7     3080.16     3565.50    289.57 o
 -20   4   7      685.12      856.83    177.59 o
 -18   4   7      510.26      796.67    135.40 o
 -16   4   7     1318.50     1588.09    304.35 o
 -14   4   7      265.14      150.06    114.79 o
 -12   4   7     3700.61     3905.05    206.61 o
 -10   4   7     8661.42     8600.06    387.13 o
  -8   4   7     8664.93     8768.85    388.81 o
  -6   4   7     3754.23     4095.96    198.67 o
  -4   4   7       32.94       31.46    103.45 o
  -2   4   7     5602.46     5561.46    392.79 o
   0   4   7     4917.71     4681.60    277.71 o
   2   4   7       60.02       21.59     98.49 o
   4   4   7     3650.74     3710.99    293.61 o
   6   4   7     1731.51     1726.66    211.86 o
   8   4   7     1470.34     1546.35    186.40 o
  10   4   7     3995.31     3920.10    394.31 o
  12   4   7      109.84       72.03    213.04 o
  14   4   7      234.45      344.89    298.80 o
  16   4   7     1446.52     2031.86    348.90 o
 -25   5   7     1140.58     1249.80    429.45 o
 -23   5   7      398.29      516.16    227.17 o
 -21   5   7      230.49      212.67    191.51 o
 -19   5   7      579.73      881.63    151.01 o
 -17   5   7     2387.28     2865.89    201.29 o
 -15   5   7     5527.11     5501.17    282.02 o
 -13   5   7     1566.08     1574.35    154.55 o
 -11   5   7       55.15       33.23     94.11 o
  -9   5   7     3210.36     3438.71    190.01 o
  -7   5   7     4541.24     4348.35    255.63 o
  -5   5   7     1428.13     1307.90    184.79 o
  -3   5   7     7123.97     7608.90    629.96 o
  -1   5   7     9308.32     9213.47    492.80 o
   1   5   7     2089.58     2332.40    184.78 o
   3   5   7     1661.04     1663.11    212.50 o
   5   5   7       64.71      253.14    175.45 o
   7   5   7      127.30      349.89    149.08 o
   9   5   7     3178.89     3048.79    305.12 o
  11   5   7     1079.95     1340.47    275.13 o
  13   5   7      538.85      224.94    631.10 o
  15   5   7     1698.18     1240.18    325.43 o
 -24   6   7     1221.94      995.81    335.34 o
 -22   6   7     1171.76     1233.45    294.92 o
 -20   6   7      867.12      838.26    196.49 o
 -18   6   7      696.85      990.42    176.37 o
 -16   6   7       13.53     -120.54    120.54 o
 -14   6   7     2581.21     2631.34    180.52 o
 -12   6   7     6000.41     5919.77    379.78 o
 -10   6   7      851.18      788.95    132.74 o
  -8   6   7     1636.40     2109.95    177.47 o
  -6   6   7     4841.23     5151.83    392.16 o
  -4   6   7      430.29      504.44    177.36 o
  -2   6   7       38.82      280.01    127.42 o
   0   6   7     4011.19     3727.91    252.59 o
   2   6   7     6982.51     6553.65    472.72 o
   4   6   7     1814.69     1595.63    233.00 o
   6   6   7      506.15      683.93    172.95 o
   8   6   7      329.37      461.95    180.83 o
  10   6   7      156.39      517.65    379.46 o
  12   6   7      719.18      877.68    495.34 o
 -21   7   7       67.90      289.71    224.12 o
 -19   7   7      283.05      205.11    195.28 o
 -17   7   7      807.05      780.63    190.17 o
 -15   7   7     4088.65     3715.43    278.58 o
 -13   7   7     6065.38     6102.82    661.61 o
 -11   7   7      611.78      524.72    141.19 o
  -9   7   7       23.34       65.83    124.81 o
  -7   7   7      125.01      -93.85    160.73 o
  -5   7   7      698.80      674.84    299.93 o
  -3   7   7     2704.99     3283.66    333.47 o
  -1   7   7     3051.10     3174.56    244.99 o
   1   7   7     1555.66     1525.53    228.37 o
   3   7   7      915.17      725.64    209.45 o
   5   7   7       45.78      -26.56    167.43 o
   7   7   7      185.80       93.41    183.64 o
   9   7   7     2294.10     2205.61    565.21 o
  11   7   7     1435.83      829.90    282.20 o
 -18   8   7      192.68      -29.36    236.19 o
 -16   8   7     1175.63      594.24    405.02 o
 -14   8   7      222.23      240.17    199.84 o
 -12   8   7       75.29       62.90    182.77 o
 -10   8   7     1476.28     1388.95    183.35 o
  -8   8   7     1865.71     2054.87    543.63 o
  -6   8   7      503.54      552.64    208.98 o
  -4   8   7       87.75       68.94    170.92 o
  -2   8   7      157.13      307.84    164.06 o
   0   8   7      517.45      424.60    252.78 o
   2   8   7     1284.58      924.31    248.85 o
   4   8   7     1171.27     1178.26    262.65 o
   6   8   7      293.65      214.41    192.79 o
   8   8   7      198.11      178.55    240.14 o
 -15   9   7       19.37     -164.89    246.60 o
 -13   9   7      255.78     -296.52    323.79 o
 -11   9   7      369.56      593.04    347.65 o
  -9   9   7      159.56      477.17    344.24 o
  -7   9   7      206.28     -109.07    324.93 o
  -5   9   7     4425.38     5566.35    488.05 o
  -3   9   7      470.48      475.94    201.82 o
  -1   9   7      347.59      132.92    338.56 o
   1   9   7      154.18      390.21    277.90 o
   3   9   7      406.52      156.16    269.03 o
   5   9   7       66.26      222.39    227.34 o
  -8  10   7      295.98      319.25    430.58 o
  -6  10   7      133.59     -104.52    386.28 o
  -4  10   7      241.53     -307.89    449.90 o
  -2  10   7       55.07      -34.08    462.40 o
 -28   0   8     1079.85      454.44    376.05 o
 -26   0   8     6722.30     6558.69    723.69 o
 -24   0   8      157.29      -64.76    272.67 o
 -22   0   8     7419.06     6298.52    664.61 o
 -20   0   8     1394.46     1667.80    314.70 o
 -18   0   8     7380.32     8154.91    771.41 o
 -16   0   8     8466.04     8119.69    746.41 o
 -14   0   8    31752.46    30321.93   1840.32 o
 -12   0   8    10218.16    10541.11    664.74 o
 -10   0   8     9577.71     9858.38    619.18 o
  -8   0   8      219.29      371.68     92.26 o
  -6   0   8    25486.47    26539.77   1606.71 o
  -4   0   8    11628.77    11941.09    742.12 o
  -2   0   8    37887.37    36233.98   1748.37 o
   0   0   8     7538.15     7385.37    328.21 o
   2   0   8     5084.04     4692.13    260.03 o
   4   0   8     3051.51     3235.23    205.45 o
   6   0   8     4141.44     4106.35    288.82 o
   8   0   8      392.99      436.42    136.57 o
  10   0   8       30.50      295.58    233.73 o
  12   0   8     3688.70     4097.71    716.87 o
 -27   1   8      833.26      717.34    226.28 o
 -25   1   8     1139.12     1229.61    217.84 o
 -23   1   8       22.09       64.12    164.87 o
 -21   1   8      846.43      793.15    164.40 o
 -19   1   8     3753.03     3593.71    319.68 o
 -17   1   8     1959.14     1884.85    168.07 o
 -15   1   8     6711.74     6623.18    312.76 o
 -13   1   8    11747.40    11415.30    447.92 o
 -11   1   8     8581.80     8410.89    335.04 o
  -9   1   8     4354.10     4454.31    215.37 o
  -7   1   8       37.52       86.81     68.90 o
  -5   1   8     1090.08      970.25     97.90 o
  -3   1   8    10144.84    10216.31    455.13 o
  -1   1   8     7322.31     7524.24    345.06 o
   1   1   8     3867.27     3667.83    138.26 o
   3   1   8     4917.73     4896.69    193.73 o
   5   1   8     5089.17     5316.22    214.45 o
   7   1   8     1214.92     1242.73    114.99 o
   9   1   8      509.24      744.75    134.36 o
  11   1   8     1498.49     1839.31    219.41 o
  13   1   8     1093.21     1019.69    202.60 o
  15   1   8     1058.55      865.70    401.05 o
 -28   2   8     1537.26     1428.07    345.71 o
 -26   2   8      605.57      609.08    207.39 o
 -24   2   8      165.23      241.07    182.81 o
 -22   2   8     4021.11     3750.72    326.02 o
 -20   2   8     1972.91     2411.02    257.93 o
 -18   2   8     2942.13     2651.31    209.08 o
 -16   2   8     1980.94     2003.84    160.14 o
 -14   2   8     1529.36     1698.04    122.34 o
 -12   2   8     4499.88     4680.49    201.16 o
 -10   2   8    13373.36    13690.48    530.63 o
  -8   2   8      607.60      585.54     70.82 o
  -6   2   8     3895.81     3476.10    151.39 o
  -4   2   8     9174.31     8810.98    397.41 o
  -2   2   8    12194.34    12701.09    559.49 o
   0   2   8     1508.21     1336.92     90.97 o
   2   2   8      120.75       46.46     59.77 o
   4   2   8     5483.18     5448.74    275.24 o
   6   2   8     4679.89     4718.60    251.73 o
   8   2   8     1072.83     1308.17    144.98 o
  10   2   8      846.96      694.73    134.75 o
  12   2   8       72.04      178.94    150.12 o
  14   2   8      655.42      938.98    279.48 o
  16   2   8      665.54      624.85    401.05 o
 -27   3   8      737.74      480.83    241.37 o
 -25   3   8      366.35      591.36    210.17 o
 -23   3   8     1226.17     1489.13    224.15 o
 -21   3   8      334.45      254.99    164.51 o
 -19   3   8      227.86      224.24    144.36 o
 -17   3   8     2423.70     2568.77    172.98 o
 -15   3   8      138.56      115.99     98.40 o
 -13   3   8      747.16      724.01    130.62 o
 -11   3   8     3849.62     4063.97    204.37 o
  -9   3   8     1457.28     1371.32    146.93 o
  -7   3   8     8203.09     8024.45    321.54 o
  -5   3   8     2021.61     1813.61    111.49 o
  -3   3   8       40.82      118.60     61.62 o
  -1   3   8      892.67      803.15    134.30 o
   1   3   8      183.86      155.75     89.44 o
   3   3   8     1878.60     1998.70    194.90 o
   5   3   8     3575.29     3419.91    208.57 o
   7   3   8     1596.55     1621.45    154.78 o
   9   3   8      320.10      158.59    145.97 o
  11   3   8        9.20     -167.89    167.89 o
  13   3   8      803.25      500.60    245.02 o
  15   3   8      668.88      557.54    607.81 o
 -26   4   8      138.27      225.12    239.08 o
 -24   4   8     1443.34     1637.06    367.38 o
 -22   4   8        1.49       35.82    182.75 o
 -20   4   8      111.09      118.46    159.75 o
 -18   4   8      167.68      175.04    121.77 o
 -16   4   8      299.84      419.25    112.65 o
 -14   4   8     2340.60     2221.91    220.72 o
 -12   4   8     1554.90     1600.80    192.85 o
 -10   4   8      419.26      222.43     80.74 o
  -8   4   8     3708.64     4179.77    209.71 o
  -6   4   8       90.50      104.03     64.75 o
  -4   4   8      825.16      895.78    155.75 o
  -2   4   8      583.01      550.51    144.36 o
   0   4   8     2117.71     1860.53    164.87 o
   2   4   8      324.17      158.91    118.75 o
   4   4   8      855.10      657.91    142.29 o
   6   4   8      906.01      769.98    206.53 o
   8   4   8     3743.71     3927.04    448.65 o
  10   4   8       63.90      -95.44    167.92 o
  12   4   8      296.23      473.30    252.92 o
  14   4   8      306.34      197.84    489.66 o
 -25   5   8       90.18      271.99    227.54 o
 -23   5   8      308.92      145.10    208.87 o
 -21   5   8     1008.10     1204.44    207.28 o
 -19   5   8        1.59      -69.98    133.23 o
 -17   5   8      226.38      117.42    130.04 o
 -15   5   8      261.16      247.54    143.65 o
 -13   5   8      142.19      308.50    126.92 o
 -11   5   8       56.73        2.67     95.52 o
  -9   5   8     1454.67     1582.27    232.51 o
  -7   5   8       94.62       54.81    112.67 o
  -5   5   8     1826.44     2346.63    399.34 o
  -3   5   8      730.72      905.48    181.89 o
  -1   5   8     2732.17     2770.05    352.99 o
   1   5   8      152.72      280.76    127.63 o
   3   5   8      171.88       51.15    218.70 o
   5   5   8      680.67      597.11    154.60 o
   7   5   8      636.26      404.65    164.72 o
   9   5   8      627.74      437.16    196.49 o
  11   5   8      113.07      267.78    261.86 o
  13   5   8       90.78     -199.00    262.18 o
 -24   6   8       41.31       29.17    300.79 o
 -22   6   8        1.24     -147.61    265.61 o
 -20   6   8        1.69     -131.47    156.66 o
 -18   6   8        7.79       -6.06    141.91 o
 -16   6   8      162.80       74.89    131.34 o
 -14   6   8      296.96      127.25    120.86 o
 -12   6   8      592.32      584.22    136.24 o
 -10   6   8      199.99        1.64    111.07 o
  -8   6   8       44.80      272.78    162.79 o
  -6   6   8      446.89      522.25    177.36 o
  -4   6   8        2.62      -47.68    191.43 o
  -2   6   8      203.79       44.09    134.26 o
   0   6   8       25.14      -63.20    131.85 o
   2   6   8       71.82       37.76    163.61 o
   4   6   8       50.93      307.64    155.42 o
   6   6   8       33.98     -142.64    156.12 o
   8   6   8      433.28      191.16    180.92 o
  10   6   8       11.09      183.19    247.43 o
  12   6   8       12.76     -262.37    262.37 o
 -21   7   8      184.74       57.87    215.42 o
 -19   7   8      352.09      249.27    192.49 o
 -17   7   8      222.72      257.77    179.88 o
 -15   7   8      376.06      151.17    190.65 o
 -13   7   8        1.15       64.71    147.03 o
 -11   7   8     1046.30     1173.50    206.52 o
  -9   7   8     1193.68     1132.24    438.54 o
  -7   7   8     1682.57     1517.35    233.65 o
  -5   7   8       39.88     -193.14    305.61 o
  -3   7   8     5545.47     5717.54    361.02 o
  -1   7   8        3.66     -144.35    144.35 o
   1   7   8       65.69     -179.51    179.51 o
   3   7   8      440.35       37.38    264.15 o
   5   7   8       89.61      216.47    187.53 o
   7   7   8      447.40      211.05    198.11 o
   9   7   8        2.23      -62.56    248.78 o
 -18   8   8      235.47        3.92    237.12 o
 -16   8   8      666.50      750.94    234.33 o
 -14   8   8     1156.66     1129.28    378.32 o
 -12   8   8        7.48       48.96    221.20 o
 -10   8   8        9.80      -40.81    208.83 o
  -8   8   8      439.09      316.02    214.29 o
  -6   8   8      416.64      465.52    288.47 o
  -4   8   8      629.67      900.02    212.33 o
  -2   8   8     1375.97     1585.87    216.20 o
   0   8   8     1162.70     1381.18    253.00 o
   2   8   8       89.54      302.88    247.67 o
   4   8   8       14.71      -15.54    241.19 o
   6   8   8      263.60      411.53    209.81 o
 -15   9   8      136.77     -315.84    357.87 o
 -13   9   8      616.85      356.74    376.05 o
 -11   9   8     1183.14      900.92    382.87 o
  -9   9   8      553.28      215.86    394.23 o
  -7   9   8       91.12      207.34    268.32 o
  -5   9   8       70.54       39.83    249.13 o
  -3   9   8      412.24      319.34    219.43 o
  -1   9   8     1616.13     1731.55    323.02 o
   1   9   8      960.45      657.63    280.83 o
   3   9   8       40.20      -61.92    273.14 o
 -29   1   9        8.63      -64.84    246.98 o
 -27   1   9      187.39       64.51    246.87 o
 -25   1   9      427.67      620.00    192.11 o
 -23   1   9      129.95       98.63    163.83 o
 -21   1   9      533.20      775.08    157.12 o
 -19   1   9        1.30       36.87    127.64 o
 -17   1   9      117.87      123.19    113.01 o
 -15   1   9     2388.13     2152.00    231.64 o
 -13   1   9      205.05      210.30     64.89 o
 -11   1   9       76.38       83.54     68.36 o
  -9   1   9      850.66      994.10    135.12 o
  -7   1   9      983.58     1092.99    129.71 o
  -5   1   9        2.15      -62.87     62.87 o
  -3   1   9     2649.10     2744.56    154.19 o
  -1   1   9     3025.67     3317.86    177.03 o
   1   1   9     4191.66     4271.63    219.22 o
   3   1   9      612.89      558.30     86.48 o
   5   1   9      652.82      556.42     98.62 o
   7   1   9      195.79      122.78    119.97 o
   9   1   9       21.99      -26.67    150.78 o
  11   1   9      479.56      432.94    176.20 o
  13   1   9      186.49      140.62    243.70 o
 -28   2   9     1115.85     1225.20    288.56 o
 -26   2   9      274.20      564.15    210.07 o
 -24   2   9      115.67       69.31    212.35 o
 -22   2   9      688.92      488.58    161.05 o
 -20   2   9      775.16      827.68    210.60 o
 -18   2   9      543.49      422.35    138.54 o
 -16   2   9     4729.37     5387.72    269.41 o
 -14   2   9     1133.24     1015.94    103.90 o
 -12   2   9      476.30      522.93     96.03 o
 -10   2   9      194.25      205.22     61.38 o
  -8   2   9     5742.66     6318.76    257.50 o
  -6   2   9    11011.84    11024.30    486.51 o
  -4   2   9    25976.36    26382.47   1133.82 o
  -2   2   9      484.45      715.77    110.20 o
   0   2   9       18.24      -57.68     57.68 o
   2   2   9     2388.54     2347.21    204.04 o
   4   2   9      120.73      105.27    101.30 o
   6   2   9      125.30      115.87    113.74 o
   8   2   9       62.81      -27.13    118.20 o
  10   2   9     1293.98     1238.48    170.57 o
  12   2   9     3105.20     3387.95    360.27 o
  14   2   9       39.80     -148.83    387.41 o
 -27   3   9      554.30      430.52    237.83 o
 -25   3   9       58.05      170.86    205.18 o
 -23   3   9      669.65      650.39    187.83 o
 -21   3   9     2357.46     2656.15    299.64 o
 -19   3   9     1639.30     2133.93    199.10 o
 -17   3   9     3704.94     3489.79    208.64 o
 -15   3   9       10.20      -55.49     98.55 o
 -13   3   9       59.30       53.93     88.53 o
 -11   3   9     6279.83     6291.61    292.83 o
  -9   3   9      489.99      423.70     68.12 o
  -7   3   9     6959.84     6895.22    280.72 o
  -5   3   9    19581.34    19272.33    839.38 o
  -3   3   9       80.03      350.73    168.89 o
  -1   3   9      149.72      140.90     92.32 o
   1   3   9       35.18       57.90    100.36 o
   3   3   9      585.51      448.53    111.41 o
   5   3   9     3842.77     3853.89    231.11 o
   7   3   9     1390.58     1472.38    181.04 o
   9   3   9     1042.02      967.61    157.97 o
  11   3   9     2748.76     2692.81    322.03 o
  13   3   9      457.52     -200.15    267.42 o
 -26   4   9       70.68      -68.12    230.34 o
 -24   4   9     1396.50     1343.17    236.64 o
 -22   4   9     2362.35     2218.32    233.26 o
 -20   4   9        9.36      212.94    159.71 o
 -18   4   9     1255.58     1334.27    149.69 o
 -16   4   9     2316.92     2352.68    173.00 o
 -14   4   9     1988.63     2024.01    150.06 o
 -12   4   9     7979.61     8427.28    386.81 o
 -10   4   9     1010.38     1218.43    110.25 o
  -8   4   9      740.64     1002.68    181.98 o
  -6   4   9     5033.12     5083.93    373.94 o
  -4   4   9     1179.24     1180.22    184.46 o
  -2   4   9     2352.79     2309.34    406.73 o
   0   4   9     3409.38     3291.51    232.80 o
   2   4   9     2039.09     1867.63    251.65 o
   4   4   9     1874.59     1689.94    250.78 o
   6   4   9      312.53      367.62    184.12 o
   8   4   9      687.63      682.75    182.75 o
  10   4   9     2217.64     2118.52    290.74 o
  12   4   9     1349.66      737.42    294.36 o
 -25   5   9      228.34      357.73    225.34 o
 -23   5   9     1678.69     1999.10    255.43 o
 -21   5   9     1725.20     1200.38    205.52 o
 -19   5   9     1038.39      795.20    152.14 o
 -17   5   9     1027.25      805.52    137.04 o
 -15   5   9     4937.65     4674.53    253.58 o
 -13   5   9     2995.36     2822.81    293.37 o
 -11   5   9      405.17      412.94    173.93 o
  -9   5   9     1309.83     1209.03    197.97 o
  -7   5   9     7670.48     8821.84    598.27 o
  -5   5   9     3034.96     2379.29    247.43 o
  -3   5   9     2093.89     2466.47    393.09 o
  -1   5   9      367.30      389.86    193.11 o
   1   5   9     3173.19     3205.58    348.77 o
   3   5   9     8686.18     8464.63    473.11 o
   5   5   9      698.25      812.08    171.51 o
   7   5   9       55.39      185.34    173.76 o
   9   5   9      812.37     1051.88    282.01 o
  11   5   9      194.81       86.81    260.01 o
 -24   6   9       92.49      417.83    307.53 o
 -22   6   9      526.32      589.17    224.77 o
 -20   6   9     1426.27     1438.76    206.26 o
 -18   6   9     1904.86     2022.44    187.60 o
 -16   6   9     3732.19     3491.40    223.95 o
 -14   6   9     9658.51     8552.38    921.94 o
 -12   6   9      243.96      115.02    181.01 o
 -10   6   9       38.89      -28.20    255.06 o
  -8   6   9      714.87      808.89    206.61 o
  -6   6   9       10.85      -83.77    161.98 o
  -4   6   9     3569.46     3583.25    490.80 o
  -2   6   9     9244.43     9594.62    529.98 o
   0   6   9     2700.44     3232.73    248.70 o
   2   6   9     1040.32      608.66    256.76 o
   4   6   9      515.97      791.05    204.66 o
   6   6   9      160.95      383.17    181.56 o
   8   6   9      425.09      263.62    208.88 o
  10   6   9      829.60      659.38    374.92 o
 -21   7   9      151.81     -208.40    208.40 o
 -19   7   9      186.29      176.84    192.04 o
 -17   7   9      807.85      536.24    241.81 o
 -15   7   9     3720.49     4224.31   1196.88 o
 -13   7   9     2259.38     2018.85    269.31 o
 -11   7   9      701.21     1021.30    244.83 o
  -9   7   9      931.83     1178.68    242.46 o
  -7   7   9     1018.00     1148.94    237.22 o
  -5   7   9      381.10      456.27    197.51 o
  -3   7   9       70.01       14.14    164.58 o
  -1   7   9     1445.12     1777.12    217.24 o
   1   7   9     5223.69     5290.95    600.42 o
   3   7   9      377.55      380.73    225.64 o
   5   7   9      383.24      615.62    209.44 o
   7   7   9      886.58      802.67    262.84 o
 -18   8   9       25.34       42.04    359.01 o
 -16   8   9     1706.79     1157.68    391.96 o
 -14   8   9     3862.52     3254.28    477.17 o
 -12   8   9      428.69      604.17    255.09 o
 -10   8   9       53.82      144.77    238.09 o
  -8   8   9      452.89      439.67    329.47 o
  -6   8   9      252.13      744.28    255.38 o
  -4   8   9       59.91      509.12    224.44 o
  -2   8   9      221.00      268.25    189.23 o
   0   8   9     1401.13     1016.22    343.67 o
   2   8   9     1647.91     1184.05    283.55 o
   4   8   9      329.90      336.05    219.31 o
   6   8   9       49.95      128.66    413.54 o
 -15   9   9       29.56     -145.42    344.24 o
 -13   9   9       12.01      -97.71    356.74 o
 -11   9   9        9.21     -329.47    352.19 o
  -9   9   9     1203.82      938.42    462.40 o
  -7   9   9     1256.19     1771.45    366.73 o
  -5   9   9       17.13     -217.56    256.40 o
  -3   9   9      135.89      348.65    252.04 o
  -1   9   9      119.59     -129.08    278.35 o
   1   9   9       30.05      222.40    558.97 o
 -28   0  10      476.46      708.92    401.05 o
 -26   0  10      301.06      685.06    355.60 o
 -24   0  10      857.41     1058.84    332.88 o
 -22   0  10      118.89     -176.10    245.40 o
 -20   0  10     3248.94     3115.18    393.09 o
 -18   0  10     9473.07     9673.88    889.56 o
 -16   0  10     1175.06     1370.14    263.58 o
 -14   0  10     8907.39     8562.12    560.78 o
 -12   0  10    15144.69    15645.56    971.52 o
 -10   0  10       17.52      -94.94     94.94 o
  -8   0  10     2654.41     2698.13    220.13 o
  -6   0  10    17185.74    16456.36   1018.49 o
  -4   0  10     2210.01     2141.16    186.82 o
  -2   0  10      796.10      576.49    154.51 o
   0   0  10     4156.21     4325.62    326.81 o
   2   0  10     5251.19     5199.29    374.61 o
   4   0  10     4562.82     4338.58    337.26 o
   6   0  10      972.89     1086.03    196.48 o
   8   0  10      531.60      486.25    265.85 o
  10   0  10     2076.58     2318.78    399.91 o
  12   0  10      597.26      757.77    355.60 o
 -29   1  10      907.23      780.50    276.35 o
 -27   1  10     1376.16     1624.10    299.93 o
 -25   1  10      559.65      848.05    385.71 o
 -23   1  10      125.62      156.43    154.57 o
 -21   1  10      673.48      816.22    153.12 o
 -19   1  10     9694.12     9984.58    530.98 o
 -17   1  10     5854.98     5804.68    454.08 o
 -15   1  10     3012.13     2799.83    240.09 o
 -13   1  10     7033.93     6786.63    320.21 o
 -11   1  10     1785.66     1612.07    119.03 o
  -9   1  10      343.90      162.38     73.91 o
  -7   1  10      882.54      931.58     94.18 o
  -5   1  10      756.40      642.44     84.41 o
  -3   1  10    15898.86    15935.86    699.04 o
  -1   1  10    15498.24    15563.66    509.31 o
   1   1  10     2508.08     2669.29    130.99 o
   3   1  10     2614.00     2543.58    171.09 o
   5   1  10      619.89      596.20    144.99 o
   7   1  10       11.20       69.13    139.37 o
   9   1  10     2429.02     2388.16    236.59 o
  11   1  10     2648.85     2597.20    255.26 o
  13   1  10      361.05      872.52    409.00 o
 -28   2  10      457.05      812.64    236.02 o
 -26   2  10       99.65      292.82    205.38 o
 -24   2  10        8.86      -59.06    188.51 o
 -22   2  10     1463.32     1819.24    278.84 o
 -20   2  10     7657.05     7940.39    461.44 o
 -18   2  10    10010.18    10453.91    549.00 o
 -16   2  10     1058.05      973.04    130.03 o
 -14   2  10      143.14      176.01    102.33 o
 -12   2  10      439.74      504.08     76.41 o
 -10   2  10     1331.92     1149.96     87.65 o
  -8   2  10     2869.38     3037.41    168.10 o
  -6   2  10     2942.28     2821.47    162.94 o
  -4   2  10     8121.82     7986.09    372.20 o
  -2   2  10    10002.56     9242.88    504.43 o
   0   2  10      566.71      574.71     87.72 o
   2   2  10      476.13      509.12    108.83 o
   4   2  10     4006.49     3937.75    228.92 o
   6   2  10     1670.46     2019.24    168.83 o
   8   2  10      271.60      346.31    160.71 o
  10   2  10      696.26      587.43    202.25 o
  12   2  10      488.05      445.81    259.78 o
  14   2  10       97.68      -84.07    416.95 o
 -27   3  10      156.95      336.59    231.00 o
 -25   3  10     1155.79     1156.86    232.06 o
 -23   3  10     3424.97     4333.76    312.12 o
 -21   3  10       79.81      150.28    145.39 o
 -19   3  10       20.39       58.23    141.86 o
 -17   3  10     3859.39     3668.41    215.80 o
 -15   3  10      669.72      734.69    161.85 o
 -13   3  10       31.75       53.97     91.17 o
 -11   3  10     1526.74     1390.74    101.83 o
  -9   3  10     4212.26     4073.74    259.75 o
  -7   3  10     4072.47     4080.65    214.18 o
  -5   3  10     2726.88     3073.52    231.81 o
  -3   3  10       82.59      103.16    107.86 o
  -1   3  10      879.75     1035.05    125.88 o
   1   3  10     3436.45     3462.99    183.48 o
   3   3  10       89.87       74.66    111.33 o
   5   3  10      296.36      324.16    130.32 o
   7   3  10     4052.14     3558.85    355.03 o
   9   3  10      233.91      212.01    154.38 o
  11   3  10       18.32     -373.78    373.78 o
  13   3  10      715.43      925.92    440.81 o
 -26   4  10       27.87       86.53    228.55 o
 -24   4  10       14.88      -64.28    190.49 o
 -22   4  10     1174.67     1074.65    203.13 o
 -20   4  10      584.25      676.53    164.86 o
 -18   4  10        6.89        4.71    118.97 o
 -16   4  10      183.42      241.13    119.05 o
 -14   4  10        8.53       21.45    132.99 o
 -12   4  10      303.74      153.35    123.50 o
 -10   4  10     5469.07     5559.99    323.48 o
  -8   4  10     1052.65      937.18    168.82 o
  -6   4  10      339.78      226.90    144.76 o
  -4   4  10     2245.67     2429.39    205.21 o
  -2   4  10        3.02      229.81    177.69 o
   0   4  10      161.55      -18.66    112.84 o
   2   4  10      112.28       29.10    114.25 o
   4   4  10       91.98      226.42    152.36 o
   6   4  10     1280.89     1139.76    183.26 o
   8   4  10      963.91     1025.94    206.25 o
  10   4  10        6.53      234.20    245.76 o
  12   4  10      580.20      -59.08    422.63 o
 -25   5  10      388.99      452.79    235.19 o
 -23   5  10       88.41     -203.68    203.68 o
 -21   5  10       35.30     -112.51    183.58 o
 -19   5  10      187.72      134.00    139.83 o
 -17   5  10      905.62     1001.86    141.42 o
 -15   5  10     2004.13     2385.74    492.44 o
 -13   5  10     1293.21     1081.03    208.46 o
 -11   5  10        6.29        6.48    166.89 o
  -9   5  10      945.92     1159.73    305.04 o
  -7   5  10      526.93      852.66    186.21 o
  -5   5  10        7.46      226.21    162.14 o
  -3   5  10      822.84      888.76    400.68 o
  -1   5  10     3460.27     2875.04    298.21 o
   1   5  10       91.77       32.05    140.19 o
   3   5  10     2608.76     2497.78    453.24 o
   5   5  10       11.24      178.31    163.41 o
   7   5  10      233.92       76.92    191.97 o
   9   5  10        0.32      -18.08    242.31 o
  11   5  10      316.42      335.66    278.18 o
 -24   6  10        4.45     -190.45    237.10 o
 -22   6  10      196.77      115.23    215.71 o
 -20   6  10      108.85      -61.83    164.24 o
 -18   6  10      909.54      812.31    191.96 o
 -16   6  10     1162.33     1000.59    561.81 o
 -14   6  10        3.22      242.99    183.89 o
 -12   6  10     1686.88     1634.65    242.67 o
 -10   6  10       12.39      -12.81    175.73 o
  -8   6  10      569.49      497.88    183.55 o
  -6   6  10        1.82      475.04    194.36 o
  -4   6  10      444.38      766.62    182.67 o
  -2   6  10      207.94      161.96    188.13 o
   0   6  10       34.52     -106.16    144.96 o
   2   6  10       43.76      242.22    299.36 o
   4   6  10       68.55       -1.98    171.48 o
   6   6  10      198.16      226.83    195.41 o
   8   6  10      137.46      208.30    247.78 o
 -21   7  10        2.80      -79.91    264.50 o
 -19   7  10      811.13      842.72    273.53 o
 -17   7  10     2004.17     2340.53    559.53 o
 -15   7  10      278.98      244.75    221.73 o
 -13   7  10      136.35      301.67    221.36 o
 -11   7  10       14.67      196.06    240.29 o
  -9   7  10       13.60       10.56    213.38 o
  -7   7  10      152.86      107.18    514.66 o
  -5   7  10      705.95     1255.64    239.56 o
  -3   7  10     1046.28     1285.74    252.18 o
  -1   7  10      810.13      703.73    183.51 o
   1   7  10       17.51      248.26    228.68 o
   3   7  10      177.69      286.38    210.60 o
   5   7  10      107.21      137.26    204.09 o
   7   7  10       49.41      335.21    261.28 o
 -18   8  10      145.83      -84.07    365.83 o
 -16   8  10     2604.79     3312.32    378.89 o
 -14   8  10      108.65      119.06    242.25 o
 -12   8  10      287.63      374.89    243.13 o
 -10   8  10     1743.58     2725.29    340.50 o
  -8   8  10       42.52     -243.13    243.13 o
  -6   8  10      156.58      438.37    266.92 o
  -4   8  10     2184.82     1679.51    280.36 o
  -2   8  10      261.75        8.66    209.29 o
   0   8  10     1150.37     1160.45    290.33 o
   2   8  10      186.64      334.79    295.31 o
   4   8  10       29.31      -16.05    227.23 o
 -13   9  10      109.51     -318.11    371.51 o
 -11   9  10      676.16      474.13    302.14 o
  -9   9  10      650.95      937.13   1982.95 o
  -7   9  10      234.92      736.25    347.25 o
  -5   9  10     1143.59     2097.62    813.87 o
  -3   9  10      206.26      423.90    256.70 o
  -1   9  10      582.47      637.98    318.63 o
 -29   1  11      104.89      267.46    249.55 o
 -27   1  11       42.98      223.25    234.58 o
 -25   1  11      520.52      295.34    209.66 o
 -23   1  11      613.73      540.21    195.09 o
 -21   1  11     7593.91     7356.68    703.24 o
 -19   1  11       25.62      128.96    153.58 o
 -17   1  11     1050.23     1320.56    183.78 o
 -15   1  11      837.43      972.56    264.05 o
 -13   1  11        1.56      -14.39     84.38 o
 -11   1  11      225.57      339.12    107.00 o
  -9   1  11      417.87      371.35     88.11 o
  -7   1  11      392.67      449.02     88.91 o
  -5   1  11     1617.05     1731.98    127.79 o
  -3   1  11      714.49     1113.45    206.15 o
  -1   1  11       71.00      122.76     70.81 o
   1   1  11      970.18     1141.16    132.99 o
   3   1  11     2036.10     2771.31    641.15 o
   5   1  11      603.32      409.04    145.58 o
   7   1  11      300.09      404.06    169.20 o
   9   1  11     1938.98     1958.27    315.63 o
  11   1  11      247.49       65.77    247.11 o
  13   1  11      160.25      220.40    429.45 o
 -28   2  11       69.77       94.78    225.42 o
 -26   2  11      584.57      908.44    220.48 o
 -24   2  11       65.80       30.53    173.79 o
 -22   2  11      563.25      744.75    165.13 o
 -20   2  11     3901.44     4255.10    387.12 o
 -18   2  11      373.79      146.07    143.38 o
 -16   2  11      177.68       68.34     98.37 o
 -14   2  11     1084.55     1311.84    120.64 o
 -12   2  11       63.97      -73.37     86.24 o
 -10   2  11        9.06      -82.97     82.97 o
  -8   2  11      517.36      570.71     92.09 o
  -6   2  11     8345.22     8396.62    389.85 o
  -4   2  11     5289.98     5535.35    275.71 o
  -2   2  11      454.19      169.28    170.49 o
   0   2  11      713.66      960.41    110.96 o
   2   2  11       16.57       51.02    140.16 o
   4   2  11       21.75      -13.62    141.22 o
   6   2  11      607.71      877.72    269.23 o
   8   2  11     1179.50     1296.89    204.12 o
  10   2  11      967.69      979.99    228.57 o
  12   2  11      204.55      214.39    330.04 o
 -27   3  11      108.62       29.51    221.04 o
 -25   3  11      553.07      173.62    199.89 o
 -23   3  11     1816.61     1935.15    219.64 o
 -21   3  11     2765.23     2850.13    238.07 o
 -19   3  11      475.65      199.68    142.13 o
 -17   3  11        6.49      -86.11    108.52 o
 -15   3  11      897.76      806.58    118.39 o
 -13   3  11      793.57      845.45    108.26 o
 -11   3  11     2106.37     2363.62    183.01 o
  -9   3  11     3844.21     4182.02    223.54 o
  -7   3  11     4466.96     4075.21    265.50 o
  -5   3  11    10378.42     9683.04    528.38 o
  -3   3  11      661.51      870.99    233.68 o
  -1   3  11      112.38      -21.45    148.57 o
   1   3  11     2366.72     2123.33    145.57 o
   3   3  11        5.96       -5.18    118.19 o
   5   3  11      177.93      151.68    218.11 o
   7   3  11     3418.57     3591.96    294.52 o
   9   3  11     2331.68     2573.86    268.64 o
  11   3  11      799.87     1251.98    456.72 o
 -26   4  11       76.90       24.09    240.68 o
 -24   4  11      758.24     1026.02    220.14 o
 -22   4  11     8169.68     7918.24    702.83 o
 -20   4  11     9637.21    10137.61    683.21 o
 -18   4  11       10.60       14.76    125.32 o
 -16   4  11     1261.12     1242.07    165.80 o
 -14   4  11      852.33      740.53    151.76 o
 -12   4  11       65.27      -54.77    113.12 o
 -10   4  11     3034.67     3175.73    285.51 o
  -8   4  11    16699.85    16381.16    852.08 o
  -6   4  11     6010.87     6491.59    580.83 o
  -4   4  11     3764.14     4100.03    282.70 o
  -2   4  11       17.00      -27.99    122.82 o
   0   4  11      773.94     1025.94    144.26 o
   2   4  11     3611.17     3502.36    224.70 o
   4   4  11     1277.74     1385.63    164.21 o
   6   4  11      136.25      125.90    181.44 o
   8   4  11     3949.30     3858.61    842.98 o
  10   4  11     1640.02     1389.45    445.35 o
 -25   5  11     1506.70     1800.24    390.32 o
 -23   5  11     1480.96     1754.09    375.71 o
 -21   5  11     1094.24     1361.68    265.11 o
 -19   5  11     4198.27     4439.51    314.58 o
 -17   5  11      751.20     1013.23    178.94 o
 -15   5  11      379.10      202.02    189.54 o
 -13   5  11     2244.08     2462.01    260.71 o
 -11   5  11       46.30      104.00    266.99 o
  -9   5  11     1965.31     1979.70    245.50 o
  -7   5  11     4671.15     4349.81    357.55 o
  -5   5  11      541.47      644.90    195.38 o
  -3   5  11     5153.27     6036.17    379.54 o
  -1   5  11     3679.63     3768.95    336.99 o
   1   5  11       10.95      -74.68    201.14 o
   3   5  11     1645.25     1939.35    351.59 o
   5   5  11     1586.22     1647.27    225.94 o
   7   5  11      436.42      576.90    215.84 o
   9   5  11     1066.55      576.00    381.73 o
 -24   6  11      915.35     1090.60    321.91 o
 -22   6  11      553.95      818.03    436.83 o
 -20   6  11      128.74      -12.20    243.77 o
 -18   6  11     3996.28     4468.77    496.48 o
 -16   6  11     3562.95     3647.05    500.46 o
 -14   6  11      381.59      472.85    208.01 o
 -12   6  11     1390.04     1626.60    232.29 o
 -10   6  11      165.02      329.31    230.63 o
  -8   6  11      385.32      459.82    198.68 o
  -6   6  11     4228.06     3806.01    678.81 o
  -4   6  11      955.80     1484.14    277.78 o
  -2   6  11     2279.96     2848.85    381.97 o
   0   6  11     3762.86     3544.59    283.99 o
   2   6  11      109.33      227.10    187.85 o
   4   6  11      321.96      391.37    199.82 o
   6   6  11      754.57      692.35    225.86 o
   8   6  11      366.05      481.22    467.51 o
 -21   7  11      103.51      150.68    295.74 o
 -19   7  11       48.10       62.56    335.72 o
 -17   7  11     2461.97     2165.15    321.02 o
 -15   7  11     1009.41     1323.94    265.68 o
 -13   7  11      253.26      189.22    229.82 o
 -11   7  11     3226.12     3282.48    610.08 o
  -9   7  11     1053.46     1268.67    336.86 o
  -7   7  11      280.49       -4.87    212.58 o
  -5   7  11      250.85      747.47    341.67 o
  -3   7  11      382.19      816.73    222.99 o
  -1   7  11     3820.66     3560.08    311.76 o
   1   7  11      855.45     1130.19    269.25 o
   3   7  11        6.34       80.13    211.06 o
   5   7  11      755.38      604.98    233.80 o
 -18   8  11      310.97      599.32    362.99 o
 -16   8  11      858.94      800.80    284.70 o
 -14   8  11        6.48     -251.18    398.21 o
 -12   8  11       57.80      186.01    260.17 o
 -10   8  11     1031.17     1282.68    292.38 o
  -8   8  11      890.07      821.40    402.18 o
  -6   8  11     1026.14     1878.00    359.59 o
  -4   8  11      587.23     1314.74    279.91 o
  -2   8  11       88.92     -216.70    236.31 o
   0   8  11       39.15       18.83    272.18 o
   2   8  11       95.77      224.14    296.30 o
 -13   9  11       40.40       26.15    564.65 o
 -11   9  11       27.94     -257.56    275.22 o
  -9   9  11       86.32      120.43    452.17 o
  -7   9  11      106.45      364.94    460.80 o
  -5   9  11       77.28      575.36    403.67 o
 -28   0  12     1833.83     1614.40    405.59 o
 -26   0  12     2061.17     2419.89    423.77 o
 -24   0  12      405.66      239.72    255.62 o
 -22   0  12     3729.43     2519.87    376.05 o
 -20   0  12     1791.80     2257.43    348.79 o
 -18   0  12      423.90      502.16    244.26 o
 -16   0  12      647.99      204.50    210.18 o
 -14   0  12    15509.04    14881.47    939.59 o
 -12   0  12    16727.84    16724.85   1035.84 o
 -10   0  12      197.76      272.70    166.44 o
  -8   0  12     1565.98     1500.59    183.28 o
  -6   0  12    13353.47    11575.80    741.21 o
  -4   0  12     3425.65     3254.30    273.66 o
  -2   0  12     1197.70     1199.93    142.65 o
   0   0  12      719.62      815.74    129.04 o
   2   0  12     1072.58      912.86    196.78 o
   4   0  12     4459.22     4411.47    557.83 o
   6   0  12      519.62      134.06    278.35 o
   8   0  12      486.27      356.74    320.38 o
  10   0  12     2440.62     2841.39    486.25 o
 -29   1  12      907.96      702.21    287.90 o
 -27   1  12      989.32      680.21    313.57 o
 -25   1  12      208.80      180.44    207.99 o
 -23   1  12     1351.75     1712.38    544.76 o
 -21   1  12     3919.71     3314.06    300.08 o
 -19   1  12     1063.55     1075.01    198.56 o
 -17   1  12     2234.11     2123.42    265.28 o
 -15   1  12     1552.25     1540.22    160.74 o
 -13   1  12     1372.27     1341.61    123.42 o
 -11   1  12     7492.87     8231.70    387.35 o
  -9   1  12     4799.09     4941.43    255.23 o
  -7   1  12     4138.38     4264.68    227.78 o
  -5   1  12     5745.24     6071.66    302.38 o
  -3   1  12      523.46      550.63    112.78 o
  -1   1  12      603.59      767.41     90.93 o
   1   1  12     2094.66     2427.44    210.65 o
   3   1  12     1170.70     1386.73    181.76 o
   5   1  12     3027.06     3298.06    268.04 o
   7   1  12     2900.00     2717.89    253.62 o
   9   1  12      463.61      609.47    263.07 o
  11   1  12       81.07      291.23    291.19 o
 -28   2  12      331.73      799.23    276.73 o
 -26   2  12     1618.48     1746.09    244.24 o
 -24   2  12     2622.38     2487.59    245.61 o
 -22   2  12     3759.49     4351.02    297.31 o
 -20   2  12      493.11      693.12    151.94 o
 -18   2  12      477.79      474.26    131.59 o
 -16   2  12     2927.57     2642.98    207.25 o
 -14   2  12     4558.22     4606.73    245.40 o
 -12   2  12     1031.61      996.06    129.95 o
 -10   2  12     9630.34     9744.55    450.27 o
  -8   2  12     2385.77     2563.00    164.53 o
  -6   2  12       44.04      -90.55     90.55 o
  -4   2  12     1529.79     1453.31    170.09 o
  -2   2  12      197.85      -17.39    137.32 o
   0   2  12     3097.58     3347.23    212.90 o
   2   2  12     6977.30     6277.81    539.91 o
   4   2  12      505.17      331.90    164.48 o
   6   2  12     1173.31     1090.34    426.50 o
   8   2  12      768.75      761.20    212.87 o
  10   2  12        7.24      -60.21    213.80 o
 -27   3  12      155.04       23.76    214.67 o
 -25   3  12      752.71      749.61    217.64 o
 -23   3  12      346.14       86.21    173.83 o
 -21   3  12     3278.21     2776.90    311.23 o
 -19   3  12     6652.12     6414.25    463.73 o
 -17   3  12      317.23      480.78    140.13 o
 -15   3  12      586.88      464.65    167.09 o
 -13   3  12      822.22      915.89    132.17 o
 -11   3  12     1325.41     1622.94    178.42 o
  -9   3  12     4922.38     4269.57    278.99 o
  -7   3  12     3163.92     3270.13    407.67 o
  -5   3  12     4564.65     4167.41    280.54 o
  -3   3  12     4486.51     4166.71    418.09 o
  -1   3  12     1774.45     1869.54    143.26 o
   1   3  12     1718.63     1625.19    163.85 o
   3   3  12     1797.92     2075.95    229.56 o
   5   3  12     4489.87     4659.65    333.85 o
   7   3  12     2168.74     2551.90    291.67 o
   9   3  12       40.47      -13.01    208.03 o
 -26   4  12      181.15     -136.89    225.07 o
 -24   4  12     2863.54     2808.45    268.92 o
 -22   4  12        6.41     -129.56    214.87 o
 -20   4  12       52.04      143.15    196.82 o
 -18   4  12     3326.72     3670.96    478.05 o
 -16   4  12      558.21      732.89    153.69 o
 -14   4  12      763.57      623.49    180.81 o
 -12   4  12     3264.29     2735.70    390.25 o
 -10   4  12      989.61     1342.94    159.49 o
  -8   4  12     1722.86     1732.04    264.45 o
  -6   4  12     1885.74     1846.24    205.91 o
  -4   4  12       65.56       39.07    173.36 o
  -2   4  12      974.41     1278.65    160.57 o
   0   4  12      113.78       29.72    110.43 o
   2   4  12      303.67      266.14    143.75 o
   4   4  12       32.51      304.81    193.08 o
   6   4  12      195.93      325.03    247.74 o
   8   4  12      135.71      167.18    258.64 o
 -25   5  12        5.31       74.84    276.45 o
 -23   5  12        4.45      188.71    402.75 o
 -21   5  12      260.65      -36.41    403.89 o
 -19   5  12      294.88      -33.69    171.72 o
 -17   5  12     2097.39     1763.75    259.61 o
 -15   5  12      248.13      270.94    199.62 o
 -13   5  12      183.81      -31.74    180.67 o
 -11   5  12      558.67      647.72    193.71 o
  -9   5  12        4.61       35.39    207.91 o
  -7   5  12       21.49      148.26    180.93 o
  -5   5  12       43.96      -66.72    178.51 o
  -3   5  12     1273.21     1290.09    202.17 o
  -1   5  12     1838.16     2256.47    236.16 o
   1   5  12      847.19      605.56    172.94 o
   3   5  12      105.32      -27.34    183.27 o
   5   5  12      133.77     -154.15    259.23 o
   7   5  12      242.42     -112.16    282.15 o
 -24   6  12       27.45      136.19    294.94 o
 -22   6  12      132.72      436.27    416.95 o
 -20   6  12        0.44     -168.75    264.74 o
 -18   6  12       23.09      116.92    245.68 o
 -16   6  12      120.36      181.64    218.89 o
 -14   6  12        8.94      -73.03    205.80 o
 -12   6  12      169.22      -14.77    185.79 o
 -10   6  12      496.47      640.11    213.73 o
  -8   6  12      394.50      266.93    272.10 o
  -6   6  12      194.74      351.19    219.20 o
  -4   6  12        2.52     -156.14    193.41 o
  -2   6  12      728.04      565.07    247.60 o
   0   6  12        5.73      -40.34    178.82 o
   2   6  12      143.93      161.97    195.20 o
   4   6  12      132.70       21.54    215.06 o
   6   6  12      231.24      315.81    219.62 o
 -21   7  12      104.17      -81.05    312.81 o
 -19   7  12      698.97     1065.92    298.83 o
 -17   7  12        8.46     -266.33    266.33 o
 -15   7  12      865.01      568.30    254.84 o
 -13   7  12      390.43      -17.99    250.51 o
 -11   7  12      234.87      202.23    237.45 o
  -9   7  12       49.09     -229.84    229.84 o
  -7   7  12       93.84      266.67    232.63 o
  -5   7  12      311.68      313.18    270.55 o
  -3   7  12       72.81      142.21    237.14 o
  -1   7  12        3.40     -215.13    215.13 o
   1   7  12       91.46     -131.79    269.82 o
   3   7  12      237.49       39.10    220.65 o
 -18   8  12      360.57      507.62    294.44 o
 -16   8  12       50.90      134.50    280.27 o
 -14   8  12        2.78     -416.43    497.62 o
 -12   8  12      716.85      878.19    509.54 o
 -10   8  12      366.39      507.28    389.12 o
  -8   8  12        5.52     -226.09    402.18 o
  -6   8  12      393.28      602.01    495.37 o
  -4   8  12      643.62     1227.03    329.10 o
  -2   8  12      594.15      458.78    283.00 o
   0   8  12       25.36     -184.48    316.81 o
 -29   1  13      504.52      495.88    666.32 o
 -27   1  13       35.46      133.11    233.77 o
 -25   1  13      631.64      644.51    228.93 o
 -23   1  13      487.80      324.59    188.38 o
 -21   1  13       11.08     -151.64    162.06 o
 -19   1  13     1382.08      795.63    185.68 o
 -17   1  13     6306.85     5859.36    349.51 o
 -15   1  13     1029.60      870.01    135.78 o
 -13   1  13      195.36      201.95    100.78 o
 -11   1  13      138.12       -0.15    107.74 o
  -9   1  13     2807.68     3138.65    191.21 o
  -7   1  13     3967.43     4197.62    233.36 o
  -5   1  13       13.78       41.83    104.40 o
  -3   1  13      298.30      319.06    189.18 o
  -1   1  13     5884.90     6193.95    347.64 o
   1   1  13       92.58       98.30    139.11 o
   3   1  13       44.90      -60.89    154.86 o
   5   1  13     1165.04     1374.78    211.99 o
   7   1  13      183.74     -119.24    237.78 o
   9   1  13      194.97       84.10    267.00 o
 -28   2  13      683.60      476.70    275.49 o
 -26   2  13        6.09     -141.70    226.64 o
 -24   2  13     2760.33     3194.40    436.83 o
 -22   2  13     5394.69     5058.42    403.31 o
 -20   2  13     4506.25     4505.65    364.49 o
 -18   2  13      226.23      337.02    167.81 o
 -16   2  13     7576.39     7503.26    425.04 o
 -14   2  13      814.22     1046.64    244.33 o
 -12   2  13      770.46      776.19    117.18 o
 -10   2  13      104.48      -43.93    203.01 o
  -8   2  13     1409.71     1347.69    130.71 o
  -6   2  13     7080.29     7153.79    418.07 o
  -4   2  13      896.27      814.32    236.51 o
  -2   2  13       57.65      -94.73    121.41 o
   0   2  13     5108.88     5037.35    283.63 o
   2   2  13      436.38      339.36    163.11 o
   4   2  13       12.61      -34.40    176.66 o
   6   2  13      114.40      295.56    191.92 o
   8   2  13      975.83     1163.76    305.18 o
 -27   3  13      282.22      524.43    219.90 o
 -25   3  13     2247.40     2354.71    394.80 o
 -23   3  13     4595.74     3353.17    334.21 o
 -21   3  13      210.37      464.60    294.25 o
 -19   3  13      844.52      688.11    192.25 o
 -17   3  13      113.08       44.04    136.44 o
 -15   3  13     1410.15     1155.03    205.75 o
 -13   3  13      802.07     1002.84    247.94 o
 -11   3  13     3261.67     3167.68    237.63 o
  -9   3  13     5236.27     4837.46    307.89 o
  -7   3  13     7809.65     7770.74    449.35 o
  -5   3  13     1768.39     1661.34    207.98 o
  -3   3  13     2313.21     2113.52    187.11 o
  -1   3  13      375.68      387.64    137.54 o
   1   3  13     3956.97     4075.06    305.17 o
   3   3  13        5.69      -28.94    171.11 o
   5   3  13      367.23      236.09    196.16 o
   7   3  13     1830.59     1639.89    255.77 o
 -26   4  13      873.71     1280.27    299.63 o
 -24   4  13     3008.74     2554.96    339.16 o
 -22   4  13      812.28      928.03    255.73 o
 -20   4  13      642.39     1011.99    365.83 o
 -18   4  13      411.97      314.40    221.92 o
 -16   4  13      368.42      512.90    149.04 o
 -14   4  13      864.16     1284.67    219.18 o
 -12   4  13      448.95      443.41    143.16 o
 -10   4  13     4693.78     4260.82    288.68 o
  -8   4  13     9494.95    10276.31    574.27 o
  -6   4  13     2282.55     2240.40    217.39 o
  -4   4  13       37.92      -39.96    188.85 o
  -2   4  13       30.33     -137.09    139.65 o
   0   4  13     1579.67     2240.69    258.84 o
   2   4  13     1647.03     1417.07    224.40 o
   4   4  13      830.58      540.97    210.72 o
   6   4  13     1420.16     1428.93    351.63 o
 -25   5  13     1385.35     2136.42    346.39 o
 -23   5  13     1190.06     1370.80    487.39 o
 -21   5  13      365.94      434.69    234.90 o
 -19   5  13      190.82     -145.07    228.54 o
 -17   5  13      936.38      823.02    287.44 o
 -15   5  13     5160.23     4550.07    543.06 o
 -13   5  13     2362.85     2363.09    281.08 o
 -11   5  13      136.13      -59.15    180.94 o
  -9   5  13     2559.90     2807.33    431.72 o
  -7   5  13     1928.58     1390.61    250.57 o
  -5   5  13      186.28     -101.11    338.56 o
  -3   5  13      705.72      828.49    207.10 o
  -1   5  13      364.63      311.63    191.00 o
   1   5  13     1385.81     1515.26    293.68 o
   3   5  13     3494.56     3815.49    400.17 o
   5   5  13      732.17     1057.15    714.03 o
 -24   6  13     1151.55      963.41    441.95 o
 -22   6  13        5.73     -161.33    403.32 o
 -20   6  13       12.53     -208.90    299.36 o
 -18   6  13      240.71      119.12    262.46 o
 -16   6  13     1280.83     1438.88    370.94 o
 -14   6  13     4774.93     3782.50    864.57 o
 -12   6  13     3371.93     3189.30    338.56 o
 -10   6  13     1146.31     1260.40    246.30 o
  -8   6  13     1203.74      857.23    248.11 o
  -6   6  13       27.74      159.06    336.29 o
  -4   6  13        7.44     -212.28    245.52 o
  -2   6  13      906.25      888.96    227.33 o
   0   6  13     1583.74     2375.53    355.24 o
   2   6  13     2649.44     2742.89    285.91 o
   4   6  13     1394.56     1172.72    329.93 o
 -21   7  13       90.90      -41.12    311.04 o
 -19   7  13      502.55      728.66    315.25 o
 -17   7  13      338.02      404.19    675.41 o
 -15   7  13      669.23      835.80    271.92 o
 -13   7  13     1189.27      745.82    419.22 o
 -11   7  13     2058.51     2049.85    379.46 o
  -9   7  13     1450.35     1870.15    308.50 o
  -7   7  13      168.26      377.19    413.54 o
  -5   7  13      418.00      445.71    318.61 o
  -3   7  13      644.72      776.15    279.55 o
  -1   7  13       53.37      -33.94    301.68 o
   1   7  13      737.76      702.47    239.86 o
 -16   8  13      452.69      359.18    391.96 o
 -14   8  13     1054.84      530.66    292.13 o
 -12   8  13      162.44      195.99    262.67 o
 -10   8  13      829.49      384.46    282.26 o
  -8   8  13      346.07     -426.04    431.72 o
  -6   8  13        8.08     -287.18    359.49 o
  -4   8  13      997.93     1675.91    446.36 o
 -28   0  14     3249.13     3228.79    510.11 o
 -26   0  14      398.87       36.36    318.11 o
 -24   0  14      821.80      835.03    307.89 o
 -22   0  14     2007.68     2157.45    362.42 o
 -20   0  14      607.81      297.66    256.76 o
 -18   0  14    23721.66    22195.90   1908.64 o
 -16   0  14     7888.17     8807.35    597.01 o
 -14   0  14      674.68      787.47    223.25 o
 -12   0  14     8254.73     7797.48    757.77 o
 -10   0  14      470.02      462.34    165.74 o
  -8   0  14      673.51      481.50    155.88 o
  -6   0  14       92.43      426.45    370.37 o
  -4   0  14      488.27      707.35    221.54 o
  -2   0  14    19207.07    18425.94    939.85 o
   0   0  14     3970.25     6012.23    703.24 o
   2   0  14       93.79      -85.21    306.75 o
   4   0  14      539.16      391.96    323.79 o
   6   0  14      985.33      865.70    413.54 o
   8   0  14     1849.87     2622.12    503.30 o
 -29   1  14     1762.11     1660.41    300.85 o
 -27   1  14     1545.51     1486.65    279.09 o
 -25   1  14     1267.19     1665.35    269.91 o
 -23   1  14      207.04      372.67    386.84 o
 -21   1  14      194.19       73.05    170.09 o
 -19   1  14      963.62      787.55    412.41 o
 -17   1  14      189.38      330.51    144.91 o
 -15   1  14     5081.47     5026.81    270.52 o
 -13   1  14    15811.34    15626.06    701.49 o
 -11   1  14     2643.34     2920.38    272.38 o
  -9   1  14     2269.83     2125.16    193.50 o
  -7   1  14      540.95      397.49    111.52 o
  -5   1  14     2228.86     2053.60    194.35 o
  -3   1  14     2321.66     2399.42    184.76 o
  -1   1  14     6315.14     6160.71    328.17 o
   1   1  14     2116.02     1836.47    273.55 o
   3   1  14     6084.03     6285.29    406.51 o
   5   1  14      766.26      717.36    258.67 o
   7   1  14       83.93     -196.46    246.81 o
 -28   2  14      286.70      374.64    286.87 o
 -26   2  14     1401.86     1110.68    258.64 o
 -24   2  14        5.92      113.84    212.96 o
 -22   2  14      179.45      280.84    188.66 o
 -20   2  14     5393.65     5428.51    419.49 o
 -18   2  14      420.30      603.64    154.98 o
 -16   2  14     1557.21     1461.77    176.18 o
 -14   2  14     4139.03     4007.51    233.15 o
 -12   2  14       79.11       21.54    126.76 o
 -10   2  14     6444.24     7036.46    347.42 o
  -8   2  14     4177.96     5011.75    323.10 o
  -6   2  14      605.50      399.37    151.09 o
  -4   2  14      324.35      299.34    157.57 o
  -2   2  14      689.70      884.39    152.70 o
   0   2  14      614.57      550.16    149.42 o
   2   2  14     3093.03     2992.72    269.52 o
   4   2  14     2435.49     2494.91    514.94 o
   6   2  14     1467.94     1652.67    420.77 o
 -27   3  14      682.12      850.91    276.07 o
 -25   3  14     1218.64     1545.85    281.30 o
 -23   3  14      539.91      821.34    233.29 o
 -21   3  14      329.76      384.00    281.75 o
 -19   3  14      200.41      373.29    198.00 o
 -17   3  14      684.05      608.67    310.30 o
 -15   3  14      366.68      385.57    198.80 o
 -13   3  14      574.19      424.84    142.15 o
 -11   3  14     7804.98     6854.28    476.61 o
  -9   3  14      558.77      509.29    146.56 o
  -7   3  14     1018.23     1372.04    293.14 o
  -5   3  14     3437.40     3479.08    269.55 o
  -3   3  14      619.43      733.29    157.27 o
  -1   3  14       73.13      163.62    150.65 o
   1   3  14     2256.90     2068.03    252.71 o
   3   3  14       30.50      -37.48    199.72 o
   5   3  14      775.49      996.04    240.44 o
   7   3  14     1220.44      791.91    262.97 o
 -26   4  14       62.80      -69.71    274.71 o
 -24   4  14      100.80      227.40    250.54 o
 -22   4  14      137.16     -194.49    220.76 o
 -20   4  14      412.33      410.48    216.75 o
 -18   4  14     1733.17     1550.83    202.29 o
 -16   4  14      107.75      -15.97    326.63 o
 -14   4  14      694.81      976.18    224.68 o
 -12   4  14     1000.55      885.10    162.20 o
 -10   4  14      255.78       99.77    296.49 o
  -8   4  14       74.44       90.76    145.73 o
  -6   4  14     4374.94     4025.96    295.17 o
  -4   4  14     2058.97     2293.41    218.36 o
  -2   4  14        3.89      -24.29    157.80 o
   0   4  14      182.10      230.24    165.56 o
   2   4  14      167.18      266.91    205.26 o
   4   4  14        2.51      296.23    229.26 o
   6   4  14      301.15      268.96    298.18 o
 -25   5  14      179.66     -218.05    278.62 o
 -23   5  14      557.54      930.81    282.50 o
 -21   5  14      710.19      679.38    370.37 o
 -19   5  14      268.89       24.84    228.44 o
 -17   5  14       15.82       97.39    221.45 o
 -15   5  14       64.50      224.12    334.02 o
 -13   5  14      179.90      122.67    188.63 o
 -11   5  14      459.17      596.82    213.47 o
  -9   5  14      643.39      442.68    309.59 o
  -7   5  14      199.43       47.35    208.27 o
  -5   5  14     1447.14     2425.98    635.88 o
  -3   5  14       80.24      288.57    218.55 o
  -1   5  14       15.44       -9.02    206.21 o
   1   5  14      115.25      -15.38    253.92 o
   3   5  14       91.62      212.57    288.57 o
 -22   6  14      100.51      273.80    391.96 o
 -20   6  14        3.53       19.60    274.11 o
 -18   6  14        0.15        4.41    260.70 o
 -16   6  14      148.29      264.11    243.07 o
 -14   6  14      113.76     -207.58    362.42 o
 -12   6  14      258.19      132.33    228.83 o
 -10   6  14      171.38      284.09    247.41 o
  -8   6  14      422.00      247.31    355.03 o
  -6   6  14       68.90      215.01    337.52 o
  -4   6  14      424.01      367.98    277.28 o
  -2   6  14       54.41       -4.90    246.34 o
   0   6  14      164.37      -41.17    370.94 o
   2   6  14       63.92       96.69    377.76 o
 -19   7  14        4.26     -169.17    528.29 o
 -17   7  14      704.89      278.87    299.93 o
 -15   7  14       89.20      -83.68    241.13 o
 -13   7  14       95.71      -48.47    254.72 o
 -11   7  14      714.83      735.47    271.86 o
  -9   7  14      175.86      100.00    349.92 o
  -7   7  14       28.40      -53.06    721.05 o
  -5   7  14      109.90      623.38    364.75 o
  -3   7  14      131.03      749.30    311.94 o
  -1   7  14     1095.79     1816.91    480.57 o
 -14   8  14      287.82      178.37    284.39 o
 -12   8  14     1084.05      938.26    353.90 o
 -10   8  14      180.38      -93.66    281.84 o
  -8   8  14      449.44     -147.69    464.67 o
 -29   1  15      269.40      127.80    247.22 o
 -27   1  15      114.10       13.39    230.86 o
 -25   1  15      357.79      399.91    224.94 o
 -23   1  15       66.93      143.04    201.09 o
 -21   1  15      163.63      197.30    189.59 o
 -19   1  15        9.70       94.85    177.93 o
 -17   1  15     7088.31     6701.79    476.29 o
 -15   1  15     3187.16     3355.85    212.21 o
 -13   1  15      238.68      120.83    116.97 o
 -11   1  15      394.37      433.39    118.45 o
  -9   1  15       71.17     -103.40    103.40 o
  -7   1  15       30.71     -182.31    182.31 o
  -5   1  15      361.35      175.43    195.37 o
  -3   1  15     1392.12      896.56    153.07 o
  -1   1  15     1610.73     1800.41    213.18 o
   1   1  15      148.18      210.71    236.17 o
   3   1  15       21.33       51.69    245.35 o
   5   1  15       92.05       69.81    261.29 o
 -28   2  15        6.30      172.53    249.91 o
 -26   2  15        2.17       15.11    229.42 o
 -24   2  15     1072.33      971.67    252.65 o
 -22   2  15      318.59      361.97    217.35 o
 -20   2  15      240.63      377.32    201.17 o
 -18   2  15     1801.46     1476.79    185.98 o
 -16   2  15      170.50      296.69    150.04 o
 -14   2  15      385.55      400.64    127.16 o
 -12   2  15     2075.82     2180.09    174.92 o
 -10   2  15       14.68       13.68    136.94 o
  -8   2  15       50.10      -74.44    146.35 o
  -6   2  15      528.39      589.04    166.08 o
  -4   2  15     2109.02     2336.33    329.28 o
  -2   2  15     1741.12     1676.92    183.12 o
   0   2  15      665.80      749.23    198.54 o
   2   2  15        2.24       14.34    193.34 o
   4   2  15       71.50       21.87    206.89 o
   6   2  15      597.50     1097.11    339.16 o
 -27   3  15        3.69      -62.43    246.20 o
 -25   3  15     1327.31     1159.40    270.71 o
 -23   3  15     1302.80     1412.66    273.14 o
 -21   3  15     2075.69     2265.58    293.18 o
 -19   3  15      453.60      749.03    179.95 o
 -17   3  15       87.34      169.61    160.32 o
 -15   3  15     1315.86     1112.38    554.99 o
 -13   3  15        6.73       95.29    281.21 o
 -11   3  15      300.36       66.81    139.66 o
  -9   3  15     3243.99     3236.35    255.45 o
  -7   3  15      732.60      709.59    165.88 o
  -5   3  15     2946.11     3130.01    422.04 o
  -3   3  15     1994.29     2106.23    211.72 o
  -1   3  15       84.39       79.37    160.94 o
   1   3  15     1352.46     1386.78    241.74 o
   3   3  15        7.73     -158.15    209.46 o
   5   3  15       15.34       68.25    232.90 o
 -26   4  15     1137.94     1868.49    315.07 o
 -24   4  15      264.29      804.00    308.45 o
 -22   4  15      594.24      284.50    237.56 o
 -20   4  15     1076.20     1675.75    409.00 o
 -18   4  15      354.66     1123.97    690.18 o
 -16   4  15     5095.63     4983.07    511.82 o
 -14   4  15     1137.13      920.12    240.69 o
 -12   4  15      137.08     -108.12    189.37 o
 -10   4  15     3751.86     4112.02    377.19 o
  -8   4  15     1177.29     1065.35    190.76 o
  -6   4  15        8.71       27.86    165.13 o
  -4   4  15     2031.03     2741.68    255.93 o
  -2   4  15     1789.39     2195.04    305.17 o
   0   4  15     1422.75     1604.23    263.60 o
   2   4  15     1085.67     1244.89    261.26 o
   4   4  15       57.51       -8.62    241.52 o
 -25   5  15      132.49      -36.36    396.50 o
 -23   5  15      131.41      287.44    365.83 o
 -21   5  15      619.43      924.78    403.32 o
 -19   5  15     1340.69      808.73    672.00 o
 -17   5  15     1865.69     1843.72    295.38 o
 -15   5  15     3187.93     2979.16    710.63 o
 -13   5  15     3425.76     2793.47    503.86 o
 -11   5  15      697.51     1268.73    259.05 o
  -9   5  15       69.39      -27.82    365.83 o
  -7   5  15      109.82       57.14    224.49 o
  -5   5  15      755.83     1836.20    469.75 o
  -3   5  15     1632.37     2571.07    448.56 o
  -1   5  15     2590.15     2503.04    301.91 o
   1   5  15      507.53      817.22    377.19 o
 -22   6  15      307.77      761.18    444.22 o
 -20   6  15      374.83      291.22    335.15 o
 -18   6  15     1529.98     1568.13    526.59 o
 -16   6  15     1099.21     1172.16    295.78 o
 -14   6  15     2487.56     2290.81    321.15 o
 -12   6  15     2275.62     1994.95    533.97 o
 -10   6  15       15.27     -133.82    246.52 o
  -8   6  15      157.65       -0.40    254.31 o
  -6   6  15      910.05     3171.98   1997.83 o
  -4   6  15      183.00     -280.12    280.12 o
  -2   6  15     1521.07     1701.77    291.91 o
   0   6  15     1680.79     2125.72    387.85 o
 -19   7  15      486.35      805.08    506.70 o
 -17   7  15     1359.95     1136.21    303.91 o
 -15   7  15     1026.12     1186.95    301.68 o
 -13   7  15     1311.11     1492.43    740.16 o
 -11   7  15       33.03      129.12    427.18 o
  -9   7  15        5.78     -299.01    325.49 o
  -7   7  15     1227.02    13560.48   4116.08 o
  -5   7  15      611.85     1374.39    551.44 o
 -28   0  16      680.71     1031.58    390.82 o
 -26   0  16     1300.60     1646.21    412.41 o
 -24   0  16     1635.27     1825.71    399.91 o
 -22   0  16      513.31      490.80    279.48 o
 -20   0  16      414.83      466.94    280.62 o
 -18   0  16     1133.57      935.01    280.62 o
 -16   0  16     1398.31     1670.44    324.36 o
 -14   0  16     6318.68     6575.48    565.21 o
 -12   0  16     4711.72     4837.52    381.57 o
 -10   0  16       35.29       88.90    169.76 o
  -8   0  16       11.18     -150.16    176.61 o
  -6   0  16     1512.97     1443.17    394.80 o
  -4   0  16     3562.50     3343.54    505.57 o
  -2   0  16     4633.22     5536.20    703.24 o
   0   0  16     2913.47     3933.18    593.04 o
   2   0  16      497.75      838.44    423.77 o
   4   0  16      291.96      241.99    430.58 o
 -27   1  16      930.41      810.75    281.57 o
 -25   1  16       58.24      163.18    223.06 o
 -23   1  16       66.92       45.07    223.25 o
 -21   1  16      474.68      272.67    199.62 o
 -19   1  16     3190.40     2711.14    279.43 o
 -17   1  16     8030.79     7571.66    439.26 o
 -15   1  16     2931.38     2736.34    197.00 o
 -13   1  16      169.53      199.01    121.65 o
 -11   1  16      438.79      418.78    125.39 o
  -9   1  16      387.31      426.61    157.13 o
  -7   1  16      744.44      862.71    175.15 o
  -5   1  16     4964.14     5645.61    470.56 o
  -3   1  16     3231.46     3588.46    269.26 o
  -1   1  16      877.00      759.84    266.56 o
   1   1  16      677.16      759.35    272.42 o
   3   1  16      242.89      305.91    296.99 o
 -28   2  16      196.21      560.02    269.16 o
 -26   2  16      456.64      908.97    279.12 o
 -24   2  16       31.10       89.83    215.99 o
 -22   2  16     2067.77     2223.96    283.08 o
 -20   2  16     4984.06     4737.79    614.06 o
 -18   2  16      646.18      861.11    173.10 o
 -16   2  16      210.35      219.54    155.23 o
 -14   2  16      580.03      470.71    129.55 o
 -12   2  16     1874.70     2260.02    219.93 o
 -10   2  16     2943.04     2820.08    242.78 o
  -8   2  16      379.67      571.08    168.33 o
  -6   2  16      927.25      707.66    187.88 o
  -4   2  16     2310.11     2819.10    232.22 o
  -2   2  16       89.90       79.89    168.58 o
   0   2  16       14.69       53.09    195.59 o
   2   2  16     1029.12      953.59    235.53 o
   4   2  16     2001.63     2744.43    401.34 o
 -27   3  16       46.61        5.92    353.90 o
 -25   3  16      575.74      827.50    273.53 o
 -23   3  16      554.91      733.15    298.80 o
 -21   3  16     1148.81     1366.89    466.94 o
 -19   3  16      293.94      417.11    187.64 o
 -17   3  16      183.54        1.82    269.83 o
 -15   3  16     1660.53     1646.27    259.99 o
 -13   3  16      865.75      589.60    169.88 o
 -11   3  16       10.45     -123.18    155.90 o
  -9   3  16      104.46     -116.88    161.47 o
  -7   3  16     2157.89     1784.47    222.14 o
  -5   3  16     1566.98     2139.68    281.19 o
  -3   3  16      385.67      536.67    190.43 o
  -1   3  16      560.04      536.05    186.79 o
   1   3  16      118.45      304.82    225.49 o
   3   3  16       45.19      233.49    247.83 o
 -26   4  16       29.44      -73.70    250.03 o
 -24   4  16      709.11      481.19    264.84 o
 -22   4  16      697.74      230.63    334.02 o
 -20   4  16       36.97      -68.17    336.29 o
 -18   4  16      587.42      265.64    239.42 o
 -16   4  16       39.27      286.95    245.40 o
 -14   4  16      459.41      529.15    238.51 o
 -12   4  16     1128.18      891.12    304.03 o
 -10   4  16      374.14      579.10    187.70 o
  -8   4  16       53.62       42.01    196.55 o
  -6   4  16     1132.58     1156.56    286.33 o
  -4   4  16      554.66      835.35    222.41 o
  -2   4  16      337.95      367.70    194.39 o
   0   4  16      182.07      155.24    225.28 o
   2   4  16       10.25      388.99    237.81 o
 -23   5  16      128.64      -61.35    393.09 o
 -21   5  16       55.48       46.58    378.32 o
 -19   5  16      736.89      316.15    267.39 o
 -17   5  16      100.63      -45.83    239.73 o
 -15   5  16       56.19      258.41    234.13 o
 -13   5  16       10.00       52.44    239.46 o
 -11   5  16      801.46      624.53    248.85 o
  -9   5  16        3.99       31.43    232.17 o
  -7   5  16     1351.30     1959.77    487.39 o
  -5   5  16      174.02      313.50    349.47 o
  -3   5  16      260.00        6.70    267.53 o
  -1   5  16        2.20      296.35    331.36 o
 -20   6  16      193.11      735.62    306.25 o
 -18   6  16      409.37       88.74    286.98 o
 -16   6  16      458.02      238.41    273.14 o
 -14   6  16      979.87      905.30    323.22 o
 -12   6  16        6.34      101.65    241.96 o
 -10   6  16      125.23      -58.59    257.80 o
  -8   6  16      142.92      244.26    415.82 o
  -6   6  16      855.09      801.03    555.10 o
  -4   6  16       38.27      449.30    330.06 o
 -15   7  16       11.59     -128.99    273.37 o
 -13   7  16      378.42      784.99    294.25 o
 -11   7  16        1.72       51.72    269.17 o
  -9   7  16      588.12      355.60    482.85 o
 -27   1  17        0.68       21.54    236.49 o
 -25   1  17        7.49       74.54    221.08 o
 -23   1  17      227.53      280.00    219.34 o
 -21   1  17      157.40       28.24    200.41 o
 -19   1  17      208.00      317.67    191.57 o
 -17   1  17      863.23     1375.44    519.68 o
 -15   1  17      152.92      405.71    140.06 o
 -13   1  17      651.62      445.54    143.79 o
 -11   1  17        0.81       60.02    174.91 o
  -9   1  17       15.39     -121.01    160.27 o
  -7   1  17     1049.53     1239.06    276.52 o
  -5   1  17        4.19       71.29    165.12 o
  -3   1  17       77.00      246.47    267.66 o
  -1   1  17      454.23      506.04    273.04 o
   1   1  17       16.36      129.27    290.80 o
 -26   2  17       34.96      342.64    248.64 o
 -24   2  17      479.96      641.90    256.66 o
 -22   2  17      228.68      124.22    219.83 o
 -20   2  17      491.64      441.21    226.09 o
 -18   2  17     2484.80     2603.45    244.94 o
 -16   2  17      549.82      605.60    174.41 o
 -14   2  17       45.44      232.73    160.50 o
 -12   2  17       20.51      251.33    166.44 o
 -10   2  17      115.44       82.86    169.46 o
  -8   2  17     1256.74      970.02    193.20 o
  -6   2  17      850.52      904.17    268.65 o
  -4   2  17      541.74      405.16    188.10 o
  -2   2  17     1746.98     1780.40    213.01 o
   0   2  17      190.06       91.05    226.34 o
   2   2  17      326.78      427.66    313.62 o
 -25   3  17     1011.63     1502.58    304.05 o
 -23   3  17     1817.18     1629.22    290.04 o
 -21   3  17      751.96      604.03    235.34 o
 -19   3  17     2478.03     2319.72    592.47 o
 -17   3  17     1023.90     1146.62    252.92 o
 -15   3  17      968.41      936.37    316.41 o
 -13   3  17       30.26       96.70    163.46 o
 -11   3  17      828.59     1174.65    196.59 o
  -9   3  17      854.80     1083.28    214.63 o
  -7   3  17     3711.38     3124.48    419.93 o
  -5   3  17     1842.48     2480.62    402.24 o
  -3   3  17      468.43      954.58    211.97 o
  -1   3  17      848.43      954.67    239.10 o
   1   3  17       15.65      289.37    250.80 o
 -24   4  17      952.37      531.70    370.37 o
 -22   4  17     1023.67     1019.08    382.87 o
 -20   4  17      944.97     1183.81    376.05 o
 -18   4  17      913.47      806.31    321.52 o
 -16   4  17      506.81     1202.38    377.19 o
 -14   4  17      115.12       30.47    270.96 o
 -12   4  17      173.75      240.23    185.34 o
 -10   4  17      411.71      392.48    192.74 o
  -8   4  17     4145.90     4344.21    429.95 o
  -6   4  17     3405.27     5439.49   1300.54 o
  -4   4  17       18.03      -99.64    210.49 o
  -2   4  17      382.50      519.49    219.13 o
 -23   5  17      732.64      602.13    377.19 o
 -21   5  17     1149.88     1308.79    441.95 o
 -19   5  17      111.75      227.34    266.74 o
 -17   5  17      810.29      740.88    320.38 o
 -15   5  17     2066.77     1725.73    298.80 o
 -13   5  17      104.73      206.58    256.05 o
 -11   5  17      685.72      607.84    270.64 o
  -9   5  17     3887.12     3246.07    410.14 o
  -7   5  17     1053.98     1926.19   1088.02 o
  -5   5  17        6.38       23.39    343.86 o
  -3   5  17      238.29      208.73    303.86 o
 -18   6  17     1742.32     1927.72    349.64 o
 -16   6  17     1168.56      976.33    452.74 o
 -14   6  17      583.42      750.71    305.41 o
 -12   6  17      114.52       61.92    409.00 o
 -10   6  17      493.54      597.73    297.93 o
  -8   6  17      293.87      -69.30    464.67 o
  -6   6  17      749.99     2575.29   1527.75 o
 -26   0  18      127.41      163.60    355.60 o
 -24   0  18      283.07      387.41    321.52 o
 -22   0  18     2073.30     2219.93    413.54 o
 -20   0  18     2038.42     1563.27    355.60 o
 -18   0  18       85.15      -99.98    291.98 o
 -16   0  18      496.25      581.59    286.30 o
 -14   0  18     2607.23     2305.04    281.21 o
 -12   0  18     2392.26     1954.88    369.24 o
 -10   0  18     2082.54     2099.03    278.20 o
  -8   0  18       11.84      102.25    344.24 o
  -6   0  18      338.16       93.16    386.28 o
  -4   0  18     5116.86     5648.68    739.60 o
  -2   0  18      446.24     -168.14    369.24 o
   0   0  18      163.98      257.90    446.49 o
 -27   1  18      828.84     1343.61    294.42 o
 -25   1  18      616.76      648.23    272.30 o
 -23   1  18      154.98      410.47    245.94 o
 -21   1  18     1734.53     1527.07    286.30 o
 -19   1  18     2033.04     1611.28    257.47 o
 -17   1  18       38.46       43.78    174.29 o
 -15   1  18     1125.18     1396.02    175.23 o
 -13   1  18     2297.98     2033.38    295.31 o
 -11   1  18     1382.66     1892.25    519.38 o
  -9   1  18     2818.46     2602.82    434.88 o
  -7   1  18      445.00      557.93    206.53 o
  -5   1  18      284.05      -50.49    265.29 o
  -3   1  18     1589.54     1525.07    358.44 o
  -1   1  18       72.53      100.40    287.03 o
 -26   2  18      357.16      304.85    270.13 o
 -24   2  18        9.13     -221.88    239.98 o
 -22   2  18      421.77      478.97    245.83 o
 -20   2  18     1417.99     1885.36    279.14 o
 -18   2  18      395.00      449.71    239.27 o
 -16   2  18      723.08      497.27    736.76 o
 -14   2  18     2750.48     2679.55    254.89 o
 -12   2  18     1124.28     1361.83    369.19 o
 -10   2  18      604.15      579.20    201.04 o
  -8   2  18     1722.82     1578.57    239.29 o
  -6   2  18      503.76      749.66    225.98 o
  -4   2  18      416.26      533.98    208.55 o
  -2   2  18      397.90      655.61    299.90 o
 -25   3  18      139.46       79.65    268.31 o
 -23   3  18     2224.09     1991.58    468.08 o
 -21   3  18     1423.93     1685.97    438.54 o
 -19   3  18      128.27      141.91    263.46 o
 -17   3  18       12.33     1054.58    727.10 o
 -15   3  18      973.93      827.52    260.93 o
 -13   3  18      818.83      663.86    204.50 o
 -11   3  18     6382.76     5355.47    483.82 o
  -9   3  18      341.56      429.02    207.18 o
  -7   3  18      301.21      362.15    289.74 o
  -5   3  18      608.98     1060.70    378.14 o
  -3   3  18        8.99      211.35    210.65 o
 -24   4  18      687.54      316.97    398.77 o
 -22   4  18      867.68     1183.81    437.40 o
 -20   4  18       21.36       89.75    352.19 o
 -18   4  18      225.51      460.70    390.25 o
 -16   4  18      107.85      101.17    260.52 o
 -14   4  18        9.41      156.76    236.51 o
 -12   4  18      212.65      203.51    200.97 o
 -10   4  18      197.84      237.63    254.44 o
  -8   4  18       21.47      -28.38    208.21 o
  -6   4  18     4129.99     7652.76   1960.69 o
  -4   4  18       98.50      255.94    234.20 o
 -21   5  18        2.84     -188.59    324.93 o
 -19   5  18      444.29       87.21    283.96 o
 -17   5  18      394.41      444.22    282.04 o
 -15   5  18       89.00       35.29    254.99 o
 -13   5  18      263.60      138.39    261.77 o
 -11   5  18       25.51     -191.42    256.55 o
  -9   5  18       47.35      181.63    228.73 o
  -7   5  18       45.17      201.21    843.06 o
 -14   6  18      118.75      -79.89    352.19 o
 -12   6  18        1.68      125.76    281.94 o
 -25   1  19       11.90      252.37    258.95 o
 -23   1  19       18.04      220.22    390.25 o
 -21   1  19      295.04      295.67    249.83 o
 -19   1  19        0.82      187.34    295.39 o
 -17   1  19      201.91      221.84    206.00 o
 -15   1  19     1410.52     1776.06    234.45 o
 -13   1  19      153.31      322.20    208.49 o
 -11   1  19        0.79      134.25    191.64 o
  -9   1  19      632.90      611.04    212.85 o
  -7   1  19       26.38      219.13    283.07 o
  -5   1  19      434.95      264.01    293.11 o
  -3   1  19       42.55      378.11    615.76 o
 -24   2  19     1581.71     1268.47    291.17 o
 -22   2  19      438.40      587.97    260.27 o
 -20   2  19       82.60       61.35    356.74 o
 -18   2  19      389.99      523.12    257.28 o
 -16   2  19      304.64      834.88    353.33 o
 -14   2  19      104.64      153.20    191.72 o
 -12   2  19      205.69      151.17    195.49 o
 -10   2  19      279.56       72.88    188.38 o
  -8   2  19       81.66      193.14    220.89 o
  -6   2  19      638.81      644.74    243.69 o
  -4   2  19      406.24      443.71    326.63 o
 -23   3  19     1696.14     2101.78    495.34 o
 -21   3  19       29.41      356.74    360.15 o
 -19   3  19      753.27      744.67    287.94 o
 -17   3  19     1382.95     2047.69    338.18 o
 -15   3  19       58.95      394.19    254.08 o
 -13   3  19      182.21       62.00    203.55 o
 -11   3  19       71.43     -171.46    196.16 o
  -9   3  19      411.24      581.70    218.40 o
  -7   3  19     1354.21     2172.11    672.16 o
  -5   3  19      206.18      -22.16    223.91 o
 -22   4  19     3484.07     4059.27    591.90 o
 -20   4  19       57.03      -70.44    346.51 o
 -18   4  19       81.22      152.53    268.33 o
 -16   4  19      524.34      191.85    250.27 o
 -14   4  19       97.45     -125.05    556.69 o
 -12   4  19      409.77      585.50    226.18 o
 -10   4  19     1121.90     1553.37    283.66 o
  -8   4  19     2520.54     6293.82   7530.83 o
 -17   5  19      469.31      275.70    276.29 o
 -15   5  19     1773.78     1162.12    307.36 o
 -13   5  19     1163.81     1754.63    345.56 o
 -11   5  19      961.33      984.87    303.74 o
 -24   0  20      311.55      323.79    365.83 o
 -22   0  20      401.12      752.09    366.96 o
 -20   0  20     2251.93     2682.33    458.99 o
 -18   0  20      819.77       97.71    345.38 o
 -16   0  20     2392.53     2360.30    547.60 o
 -14   0  20      473.79     1036.12    433.99 o
 -12   0  20       40.81     -215.86    396.50 o
 -10   0  20     2086.97     1726.86    477.17 o
  -8   0  20      196.68      899.79    482.85 o
  -6   0  20      231.84      521.47    429.45 o
 -23   1  20       20.49       66.99    260.83 o
 -21   1  20      727.74     1022.14    281.48 o
 -19   1  20      500.97     1237.21    387.41 o
 -17   1  20      714.89      571.15    273.23 o
 -15   1  20     2539.23     2077.31    403.96 o
 -13   1  20     1084.04     1052.19    295.67 o
 -11   1  20      922.08     1428.85    415.51 o
  -9   1  20      586.16      584.46    327.20 o
  -7   1  20       51.24      292.51    299.23 o
 -22   2  20      110.02      120.43    365.83 o
 -20   2  20       67.82      -51.12    352.19 o
 -18   2  20      679.36      829.63    286.30 o
 -16   2  20      466.27      660.24    318.11 o
 -14   2  20     1178.24     1565.72    239.39 o
 -12   2  20     1489.95     1499.46    246.46 o
 -10   2  20      580.57      682.80    369.54 o
  -8   2  20     2187.74     3282.48    958.63 o
 -21   3  20      691.69     1152.00    446.49 o
 -19   3  20      653.24      610.05    318.35 o
 -17   3  20       22.72     -251.14    251.14 o
 -15   3  20      114.55      273.86    269.85 o
 -13   3  20     1335.25     1215.68    252.36 o
 -11   3  20      428.07      327.99    228.02 o
  -9   3  20       56.54      404.96    310.85 o
 -18   4  20      289.89      401.93    479.44 o
 -16   4  20       60.07      279.43    284.50 o
 -14   4  20       24.16       89.81    276.46 o
 -12   4  20        2.71      -94.62    228.67 o
 -21   1  21      377.07      514.66    384.00 o
 -19   1  21      163.51      -54.53    374.92 o
 -17   1  21      148.06      -29.07    266.20 o
 -15   1  21      350.26      331.47    230.01 o
 -13   1  21       80.07      -14.08    293.65 o
 -11   1  21       40.25      196.11    287.90 o
 -20   2  21      400.87      508.98    412.41 o
 -18   2  21     1011.45     1023.40    296.34 o
 -16   2  21      142.55      279.25    267.46 o
 -14   2  21      102.92      323.65    229.95 o
 -12   2  21      241.22      508.81    244.43 o
 
